# Supplementary material for: Essentiality of the Maltase AmlE in Maltose Utilization and Its Transcriptional Regulation by the Repressor AmlR in the Acarbose-Producing Bacterium Actinoplanes sp. SE50/110
Source: Front Microbiol. 2019 Oct 29;10:2448. doi: 10.3389/fmicb.2019.02448 (PMC6828939; doi:10.3389/fmicb.2019.02448)
Supplement: Supplementary file 2 [file Data_Sheet_2.xlsx]

## Sheet: DeSeq2 analysis
Feature	Annotation	baseMean	log2FoldChange	lfcSE	stat	pvalue	padj
abfB_7	Extracellular exo-alpha-L-arabinofuranosidase precursor	185.141	-0.0580808	0.718232	-0.0808663	0.935548	0.999977
abfB_8	Extracellular exo-alpha-L-arabinofuranosidase precursor	52.3173	-0.126441	0.792131	-0.159621	0.873179	0.999977
acbB	dTDP-4-keto-6-deoxy-glucose dehydratase	1540.18	-1.64938	0.789888	-2.08812	0.036787	0.999977
acbC	2-epi-5-epi-valiolone synthase	6395.6	-1.32106	0.758197	-1.74238	0.0814428	0.999977
acbD	acarviose transferase	22593.1	-1.36702	0.761659	-1.7948	0.0726859	0.999977
acbE	acarbose-resistant alpha-amylase; pullulanase	7785.44	-1.00695	0.729197	-1.3809	0.16731	0.999977
acbI	glycosyl transferase	18533.4	-1.09857	0.737014	-1.49057	0.136075	0.999977
acbJ	putative hydrolase of HAD superfamily	5672.47	-0.964102	0.725672	-1.32856	0.183992	0.999977
acbK	acarbose 7-kinase	3970.22	-1.14339	0.74249	-1.53995	0.123574	0.999977
acbL	cyclitol dehydrogenase	3382.45	-1.34102	0.760927	-1.76235	0.0780105	0.999977
acbM	2-epi-5-epi-valiolone 7-kinase	2222.08	-1.24366	0.753093	-1.65141	0.0986556	0.999977
acbN	cyclitol oxidoreductase	2297.02	-1.26649	0.755073	-1.67731	0.0934822	0.999977
acbO	2-epi-5-epi-valiolone-7-phosphate 2-epimerase	4885.43	-1.18761	0.746165	-1.59162	0.11147	0.999977
acbP	NTP pyrophosphohydrolase	5778.43	-1.37902	0.763581	-1.80599	0.07092	0.999977
acbQ	acarbose 4-alpha-glucanotransferase; amlyomaltase	10870.1	-0.900576	0.719379	-1.25188	0.210613	0.999977
acbR	1-epi-valienol-1;7-bisphosphate-1-adenylyltransferase	7824.18	-1.23779	0.750355	-1.64961	0.0990235	0.999977
acbS	glycosyl transferase	18692.3	-1.15993	0.742568	-1.56205	0.118275	0.999977
acbU	1-epi-valienol-7-phosphate 1-kinase	14392.2	-0.991959	0.727393	-1.36372	0.172656	0.999977
acbV	dTDP-4-keto-6-deoxy-glucose 4-aminotransferase	12465.4	-1.11722	0.738944	-1.51191	0.130557	0.999977
acbW	ABC-type transporter; ATPase component	7023.15	-1.26854	0.753286	-1.68401	0.09218	0.999977
acbX	ABC-type transporter; permease component	3134.72	-1.01216	0.73112	-1.3844	0.166237	0.999977
acbY	ABC-type transporter; permease component	4302.95	-1.29417	0.756242	-1.71132	0.0870228	0.999977
acbZ	acarbose-resistant alpha-amylase; pullulanase	8779.41	-1.33703	0.759376	-1.7607	0.0782897	0.999977
aceE	pyruvate dehydrogenase E1 component	1603.87	0.550815	0.696583	0.790739	0.429096	0.999977
aceF	Dihydrolipoyllysine-residue acetyltransferase component of pyruvate dehydrogenase complex	16960.8	-0.0204444	0.671492	-0.0304462	0.975711	0.999977
ACSP50_0002	DNA polymerase III subunit beta	7852.48	0.38896	0.682506	0.569899	0.568746	0.999977
ACSP50_0003	6-phosphogluconate dehydrogenase	18763.6	0.344493	0.67967	0.506853	0.612258	0.999977
ACSP50_0004	DNA replication/repair protein RecF	2006.5	0.565978	0.696474	0.812633	0.416428	0.999977
ACSP50_0005	RNA-binding protein	283.765	0.579616	0.722124	0.802655	0.422174	0.999977
ACSP50_0006	hypothetical protein	304.53	-0.849899	0.739026	-1.15003	0.250134	0.999977
ACSP50_0007	uncharacterized protein	407.255	-0.460177	0.706961	-0.650923	0.515096	0.999977
ACSP50_0008	DNA topoisomerase IV subunit B	14185.7	-0.0901742	0.672156	-0.134157	0.893279	0.999977
ACSP50_0009	DNA gyrase subunit A	23822.7	0.0546201	0.671503	0.0813401	0.935171	0.999977
ACSP50_0010	uncharacterized protein	6447.6	-0.0951263	0.673071	-0.141332	0.887608	0.999977
ACSP50_0012	uncharacterized protein	1269.96	-0.505043	0.695162	-0.726511	0.467526	0.999977
ACSP50_0014	hypothetical protein	4.52454	0.120451	0.761768	0.158121	0.874362	0.999977
ACSP50_0015	hypothetical protein	231.646	1.02637	0.759298	1.35174	0.176458	0.999977
ACSP50_0016	DNA-binding response regulator	46.3704	0.417209	0.805382	0.518026	0.60444	0.999977
ACSP50_0017	two-component sensor histidine kinase	132.13	0.296587	0.737835	0.401969	0.687707	0.999977
ACSP50_0018	hypothetical protein	3.87928	-0.532659	0.717577	-0.742302	0.457904	0.999977
ACSP50_0019	hypothetical protein	115.338	-0.482258	0.751539	-0.641695	0.521072	0.999977
ACSP50_0020	NUDIX hydrolase	1127.22	0.18303	0.681903	0.268411	0.788383	0.999977
ACSP50_0021	hypothetical protein	7.73401	0.845182	0.805646	1.04907	0.294144	0.999977
ACSP50_0022	hypothetical protein	1406.72	0.235983	0.681707	0.346164	0.72922	0.999977
ACSP50_0023	protein dithiol-disulfide isomerase	1084.81	0.296161	0.685883	0.431796	0.66589	0.999977
ACSP50_0024	cysteine desufuration protein SufE	801.199	0.340099	0.690701	0.492396	0.622439	0.999977
ACSP50_0025	signal transduction protein	1809.06	-0.291423	0.68222	-0.427169	0.669256	0.999977
ACSP50_0026	lipase	2410.25	1.03978	0.734298	1.41601	0.156771	0.999977
ACSP50_0027	thiosulfate sulfurtransferase	9111.11	0.401538	0.682988	0.587914	0.55659	0.999977
ACSP50_0028	molecular chaperone HtpG	1330.2	0.119414	0.679304	0.175789	0.86046	0.999977
ACSP50_0029	hypothetical protein	503.478	-0.285141	0.695147	-0.410187	0.681669	0.999977
ACSP50_0030	TetR family transcriptional regulator	576.272	0.507459	0.70354	0.721293	0.470729	0.999977
ACSP50_0031	biotin carboxylase	1068.7	0.529644	0.697986	0.758817	0.447962	0.999977
ACSP50_0032	hydroxymethylglutaryl-CoA lyase	383.28	0.590895	0.715783	0.825522	0.409075	0.999977
ACSP50_0033	hypothetical protein	41.4075	0.495559	0.814787	0.608206	0.543051	0.999977
ACSP50_0034	hypothetical protein	105.652	0.119245	0.746083	0.159828	0.873017	0.999977
ACSP50_0035	carboxylase	323.159	-0.52043	0.715418	-0.727449	0.466951	0.999977
ACSP50_0036	acyl-CoA dehydrogenase	208.963	-0.351301	0.720318	-0.487702	0.625761	0.999977
ACSP50_0037	Transcriptional Regulator Xre family	40.9355	-0.59871	0.818477	-0.731493	0.464478	0.999977
ACSP50_0038	MarR family transcriptional regulator	406.311	-0.726371	0.723903	-1.00341	0.315663	0.999977
ACSP50_0039	polyisoprenoid-binding protein	115.85	-1.17036	0.792301	-1.47717	0.139631	0.999977
ACSP50_0040	conserved hypothetical protein	412.734	0.345993	0.701234	0.493407	0.621725	0.999977
ACSP50_0041	conserved hypothetical protein	291.827	-0.266759	0.706754	-0.377442	0.705845	0.999977
ACSP50_0042	hypothetical protein	788.973	-2.29466	0.837524	-2.73982	0.0061473	0.908113
ACSP50_0043	DUF397 domain-containing protein	24.5908	-1.59399	0.851901	-1.8711	0.0613314	0.999977
ACSP50_0044	hypothetical protein	7.84133	-0.517137	0.821369	-0.629604	0.528954	0.999977
ACSP50_0045	hypothetical protein	208.822	-0.517669	0.727975	-0.711109	0.477017	0.999977
ACSP50_0046	UDP-N-acetyl-D-mannosaminuronic acid transferase	1159.46	-0.219653	0.682663	-0.32176	0.747635	0.999977
ACSP50_0048	uncharacterized protein	13391.1	0.389589	0.682033	0.571218	0.567852	0.999977
ACSP50_0049	FHA domain-containing protein	5440.16	0.0550785	0.672935	0.0818482	0.934767	0.999977
ACSP50_0050	protein phosphatase	5156.99	0.00989072	0.672829	0.0147002	0.988271	0.999977
ACSP50_0051	cell division protein FtsW	2491.49	-0.290502	0.68073	-0.42675	0.669561	0.999977
ACSP50_0052	peptidoglycan glycosyltransferase	6048.7	-0.210766	0.67564	-0.31195	0.755078	0.999977
ACSP50_0053	serine/threonine protein kinase	1521.59	-0.298744	0.683503	-0.437077	0.662056	0.999977
ACSP50_0054	serine/threonine protein kinase	5842.92	-0.116526	0.67355	-0.173002	0.86265	0.999977
ACSP50_0055	glutamine amidotransferase	650.988	0.388462	0.695446	0.558579	0.576449	0.999977
ACSP50_0056	hypothetical protein	903.23	0.43302	0.693883	0.624053	0.532593	0.999977
ACSP50_0057	hypothetical protein	2669.67	0.57822	0.696199	0.830538	0.406235	0.999977
ACSP50_0058	hypothetical protein	2569.67	0.522208	0.692627	0.753952	0.450878	0.999977
ACSP50_0059	septation inhibitor protein	3762.96	-0.00481913	0.673543	-0.00715489	0.994291	0.999977
ACSP50_0060	Fe-S oxidoreductase	9700.88	0.265474	0.676869	0.392209	0.694904	0.999977
ACSP50_0061	membrane protein	2236.48	-0.454893	0.689095	-0.660131	0.50917	0.999977
ACSP50_0062	yugS-like uncharacterized membrane protein	484.329	-0.486689	0.705156	-0.690186	0.490077	0.999977
ACSP50_0063	hypothetical protein	34.1778	-0.381843	0.824679	-0.463019	0.64335	0.999977
ACSP50_0065	pyridoxamine 5'-phosphate oxidase	857.731	2.00437	0.819103	2.44703	0.0144038	0.994661
ACSP50_0066	deoxycytidine triphosphate deaminase	2566.29	0.185902	0.677168	0.274528	0.783679	0.999977
ACSP50_0067	hypothetical protein	453.116	0.427655	0.703166	0.608185	0.543065	0.999977
ACSP50_0068	hypothetical protein	984.753	0.28927	0.68649	0.421375	0.673481	0.999977
ACSP50_0069	phosphoribosyltransferase	170.319	-0.168298	0.72308	-0.232752	0.815954	0.999977
ACSP50_0070	stage II sporulation protein E	1754.96	0.270591	0.681588	0.397001	0.691367	0.999977
ACSP50_0071	hypothetical protein	33.1769	-0.393246	0.826697	-0.475684	0.6343	0.999977
ACSP50_0072	butyryl-CoA dehydrogenase	5811.71	1.74708	0.795295	2.19677	0.0280371	0.999977
ACSP50_0073	phosphohistidine phosphatase	1140.14	-0.55885	0.699364	-0.799083	0.424242	0.999977
ACSP50_0074	uncharacterized protein	2167.11	-0.0786243	0.675917	-0.116322	0.907397	0.999977
ACSP50_0075	hemolysin III	2125.56	0.898234	0.722183	1.24378	0.213582	0.999977
ACSP50_0076	hypothetical protein	139.194	0.499683	0.743135	0.672399	0.50133	0.999977
ACSP50_0077	hypothetical protein	166.853	-0.00126725	0.722403	-0.00175421	0.9986	0.999977
ACSP50_0078	DNA-directed RNA polymerase sigma-70 factor	406.131	-0.138718	0.695376	-0.199487	0.841882	0.999977
ACSP50_0079	uncharacterized protein	2326.07	-0.143637	0.676608	-0.21229	0.831881	0.999977
ACSP50_0080	uncharacterized protein	7937.02	0.0590111	0.672385	0.0877638	0.930064	0.999977
ACSP50_0081	hypothetical protein	1935.7	1.90013	0.808857	2.34915	0.0188163	0.999977
ACSP50_0082	branched-chain alpha-keto acid dehydrogenase subunit E2	1512.94	-0.677627	0.70583	-0.960043	0.337034	0.999977
ACSP50_0083	2-oxoisovalerate dehydrogenase subunit beta	1326.25	-0.852133	0.720496	-1.1827	0.236927	0.999977
ACSP50_0084	pyruvate dehydrogenase (acetyl-transferring) E1 component subunit alpha	1692.42	-0.784615	0.713603	-1.09951	0.271544	0.999977
ACSP50_0085	polycystic kidney disease 1-like 3	68.1901	-0.549115	0.784413	-0.700033	0.483906	0.999977
ACSP50_0086	hypothetical protein	569.254	-0.1228	0.688802	-0.17828	0.858503	0.999977
ACSP50_0087	ABC transporter	600.198	-0.11932	0.687918	-0.173452	0.862297	0.999977
ACSP50_0088	ABC transporter	1515.52	-0.376792	0.686941	-0.548508	0.583343	0.999977
ACSP50_0089	molecular chaperone DnaK	16365.6	-0.333815	0.679258	-0.491441	0.623115	0.999977
ACSP50_0090	nucleotide exchange factor GrpE	3272.9	-0.0395095	0.674048	-0.0586152	0.953259	0.999977
ACSP50_0091	molecular chaperone DnaJ	5377.32	-0.0688801	0.673077	-0.102336	0.91849	0.999977
ACSP50_0092	MerR Family Transcriptional Regulator	1323.23	-0.090622	0.678932	-0.133477	0.893816	0.999977
ACSP50_0093	hypothetical protein	611.404	-0.461211	0.700085	-0.658793	0.510029	0.999977
ACSP50_0094	potassium transporter	183.669	-0.343494	0.724901	-0.47385	0.635607	0.999977
ACSP50_0095	potassium transporter TrkA	179.161	-0.205406	0.721727	-0.284604	0.775948	0.999977
ACSP50_0096	MFS transporter	48.3476	0.882278	0.818488	1.07794	0.281062	0.999977
ACSP50_0097	ATP-dependent chaperone ClpB	2918.63	-0.440741	0.687321	-0.641244	0.521364	0.999977
ACSP50_0098	hypothetical protein	1322.03	-1.03836	0.736708	-1.40946	0.1587	0.999977
ACSP50_0099	hypothetical protein	1463.71	0.20921	0.680643	0.307371	0.758561	0.999977
ACSP50_0100	uncharacterized protein	568.318	-0.40991	0.698478	-0.586861	0.557297	0.999977
ACSP50_0101	hypothetical protein	16309	0.13662	0.672806	0.20306	0.839088	0.999977
ACSP50_0102	ArsR-family transcriptional regulator	10515.4	0.130624	0.673033	0.194083	0.846111	0.999977
ACSP50_0103	class II aldolase	4600.9	0.610015	0.697019	0.875177	0.381478	0.999977
ACSP50_0104	membrane protein	1043.22	-0.020691	0.680355	-0.030412	0.975738	0.999977
ACSP50_0105	polynucleotide kinase-phosphatase	3563.08	-0.860822	0.71743	-1.19987	0.23019	0.999977
ACSP50_0106	3' terminal RNA ribose 2'-O-methyltransferase Hen1	1891.48	-0.57594	0.697428	-0.825806	0.408914	0.999977
ACSP50_0107	hypothetical protein	703.573	0.807225	0.722023	1.118	0.263565	0.999977
ACSP50_0108	class II fructose-bisphosphate aldolase	46850.9	0.37504	0.680784	0.550894	0.581707	0.999977
ACSP50_0109	hypothetical protein	658.795	0.0725195	0.685954	0.105721	0.915804	0.999977
ACSP50_0110	hypothetical protein	152.338	1.04784	0.773594	1.35451	0.175575	0.999977
ACSP50_0111	uncharacterized protein	2628.62	1.14164	0.743242	1.53602	0.124533	0.999977
ACSP50_0112	uncharacterized protein	644.922	-0.0885118	0.686432	-0.128945	0.897401	0.999977
ACSP50_0113	hypothetical protein	249.898	-0.411123	0.71688	-0.573489	0.566314	0.999977
ACSP50_0114	hypothetical protein	671.247	0.690685	0.713652	0.967818	0.333135	0.999977
ACSP50_0115	uncharacterized protein	830.564	0.4552	0.695952	0.654069	0.513068	0.999977
ACSP50_0116	adenylosuccinate synthase	4195.11	0.0294699	0.673329	0.0437674	0.96509	0.999977
ACSP50_0117	phosphoribosylamine--glycine ligase	835.963	0.112069	0.68343	0.16398	0.869747	0.999977
ACSP50_0118	acyl-CoA synthase	6472.9	-0.104997	0.673204	-0.155967	0.876059	0.999977
ACSP50_0119	ArsR-family transcriptional regulator	164.885	0.332659	0.728855	0.456412	0.648093	0.999977
ACSP50_0120	adenylosuccinate lyase	2881.36	0.396812	0.684996	0.57929	0.562393	0.999977
ACSP50_0121	phosphoribosylformylglycinamidine synthase subunit PurS	1610.64	-0.434665	0.689568	-0.630344	0.52847	0.999977
ACSP50_0122	phosphoribosylformylglycinamidine synthase I	3666.9	-0.183608	0.675962	-0.271625	0.78591	0.999977
ACSP50_0123	phosphoribosylformylglycinamidine synthase II	9196.82	-0.0632317	0.672249	-0.0940599	0.925062	0.999977
ACSP50_0124	uncharacterized protein	17823.2	0.237209	0.675418	0.351204	0.725436	0.999977
ACSP50_0125	hypothetical protein	163.932	-0.793972	0.753358	-1.05391	0.291923	0.999977
ACSP50_0126	amidophosphoribosyltransferase	7310.91	-0.16448	0.67415	-0.243981	0.807246	0.999977
ACSP50_0127	phosphoribosylformylglycinamidine cyclo-ligase	5518.19	-0.307103	0.679268	-0.452108	0.651191	0.999977
ACSP50_0128	radical SAM protein	611.269	-0.839564	0.726265	-1.156	0.24768	0.999977
ACSP50_0129	hypothetical protein	104.816	-1.04908	0.788333	-1.33075	0.183271	0.999977
ACSP50_0130	conserved hypothetical protein	21587.6	-0.502659	0.688234	-0.73036	0.46517	0.999977
ACSP50_0131	leucine dehydrogenase	1262.02	0.182121	0.680976	0.267441	0.78913	0.999977
ACSP50_0132	uncharacterized protein	1705.03	-0.214299	0.679863	-0.315209	0.752603	0.999977
ACSP50_0133	DNA binding domain-containing protein	2559.62	0.226542	0.678324	0.333973	0.7384	0.999977
ACSP50_0134	methyltransferase type 11	809.297	0.275012	0.688001	0.399726	0.689358	0.999977
ACSP50_0135	RNA 2'-phosphotransferase	1151.91	-0.857771	0.721867	-1.18827	0.234728	0.999977
ACSP50_0136	hypothetical protein	245.398	-0.530241	0.723451	-0.732932	0.4636	0.999977
ACSP50_0137	hypothetical protein	99.6381	-0.663584	0.7678	-0.864267	0.387441	0.999977
ACSP50_0138	hypothetical protein	911.189	-0.339093	0.689298	-0.491939	0.622763	0.999977
ACSP50_0139	aromatic compound degradation protein PaaI	489.124	0.741921	0.721841	1.02782	0.304036	0.999977
ACSP50_0140	hypothetical protein	395.651	-0.280194	0.699678	-0.400461	0.688817	0.999977
ACSP50_0141	hypothetical protein	508.043	-0.547978	0.707971	-0.774012	0.438924	0.999977
ACSP50_0145	MerR-family transcriptional regulator	1766.33	0.742592	0.710015	1.04588	0.295615	0.999977
ACSP50_0146	isopentenyl-diphosphate Delta-isomerase	2224.99	0.502261	0.691925	0.725889	0.467907	0.999977
ACSP50_0147	phytoene dehydrogenase	14110.9	0.673401	0.700391	0.961465	0.336319	0.999977
ACSP50_0148	polyprenyl synthetase	9228.99	0.785213	0.709625	1.10652	0.268502	0.999977
ACSP50_0149	phytoene synthase	4045.6	0.432246	0.685948	0.630145	0.5286	0.999977
ACSP50_0150	deoxyribodipyrimidine photo-lyase	6308.43	0.360202	0.681384	0.528633	0.59706	0.999977
ACSP50_0151	pyridine nucleotide-disulfide oxidoreductase	2187.17	0.399327	0.686162	0.581973	0.560585	0.999977
ACSP50_0156	hypothetical protein	167.937	0.0256675	0.722156	0.0355428	0.971647	0.999977
ACSP50_0157	serine/threonine protein kinase	74.8559	-1.87755	0.845811	-2.21982	0.0264307	0.999977
ACSP50_0158	sigma subunit sigma24	87.0654	-0.801662	0.782243	-1.02482	0.305446	0.999977
ACSP50_0160	tyrosine recombinase XerD	524.902	-0.121355	0.690128	-0.175844	0.860417	0.999977
ACSP50_0161	manganese ABC transporter	586.5	-1.74288	0.802667	-2.17136	0.0299039	0.999977
ACSP50_0162	ABC transporter ATP-binding protein	99.1079	-1.5234	0.820537	-1.85658	0.0633705	0.999977
ACSP50_0163	manganese transporter	68.9918	-1.46477	0.829833	-1.76514	0.0775411	0.999977
ACSP50_0164	manganese ABC transporter permease	59.794	-1.40569	0.832318	-1.68889	0.0912408	0.999977
ACSP50_0165	ArsR family transcriptional regulator	22.7132	-1.44423	0.853084	-1.69295	0.0904654	0.999977
ACSP50_0166	permease	218.324	-1.6905	0.811439	-2.08334	0.0372206	0.999977
ACSP50_0167	membrane protein	131.135	-1.12188	0.784354	-1.43032	0.152625	0.999977
ACSP50_0168	uncharacterized protein	112.285	-1.2414	0.798335	-1.55499	0.119948	0.999977
ACSP50_0169	imidazolonepropionase	53.3259	-1.03539	0.820124	-1.26248	0.206777	0.999977
ACSP50_0170	nicotianamine synthase	80.2417	-0.435372	0.770146	-0.565311	0.571862	0.999977
ACSP50_0171	GNAT family N-acetyltransferase	46.8747	-0.0856918	0.799636	-0.107163	0.914659	0.999977
ACSP50_0172	hypothetical protein	9.28054	-0.666122	0.831967	-0.800659	0.423329	0.999977
ACSP50_0173	hypothetical protein	15.3684	-0.273481	0.854176	-0.32017	0.74884	0.999977
ACSP50_0174	membrane protein	315.028	-0.557581	0.7182	-0.776358	0.437538	0.999977
ACSP50_0176	Recombinase domain	2.60559	0.488907	0.604337	0.808998	0.418516	0.999977
ACSP50_0177	superoxide dismutase	20830.8	-0.971659	0.725343	-1.33959	0.18038	0.999977
ACSP50_0178	superoxide dismutase	698.517	-0.789533	0.720804	-1.09535	0.273363	0.999977
ACSP50_0179	nickel transporter	3.04395	0.226037	0.692476	0.326419	0.744107	0.999977
ACSP50_0180	hypothetical protein	1284.43	-0.369385	0.68769	-0.537139	0.591172	0.999977
ACSP50_0181	site-specific tyrosine recombinase XerC	80.093	-0.213827	0.764313	-0.279763	0.779659	0.999977
ACSP50_0182	uncharacterized protein	1364.95	0.374278	0.687486	0.544417	0.586155	0.999977
ACSP50_0183	site-specific tyrosine recombinase XerC	30.5222	0.78975	0.839521	0.940714	0.346851	0.999977
ACSP50_0184	putative transposase gene fragment	7.65125	0.546161	0.818357	0.667387	0.504525	0.999977
ACSP50_0185	putative transposase gene fragment	7.44435	-0.169702	0.822744	-0.206263	0.836586	0.999977
ACSP50_0186	hypothetical protein	111.409	0.00212886	0.742425	0.00286744	0.997712	0.999977
ACSP50_0187	Transposase	17.0559	0.152106	0.853049	0.178309	0.85848	0.999977
ACSP50_0188	hypothetical protein	21.4731	0.928866	0.853059	1.08887	0.276213	0.999977
ACSP50_0189	transposase	7.04737	0.188944	0.817354	0.231165	0.817187	0.999977
ACSP50_0190	hypothetical protein	412.642	0.133155	0.694926	0.191611	0.848047	0.999977
ACSP50_0191	hypothetical protein	134.826	-0.0230109	0.732383	-0.0314191	0.974935	0.999977
ACSP50_0192	hypothetical protein	290.834	-0.454626	0.714589	-0.636207	0.524642	0.999977
ACSP50_0193	hypothetical protein	700.559	-0.986465	0.737021	-1.33845	0.18075	0.999977
ACSP50_0194	hypothetical protein	212.404	-0.360141	0.720082	-0.500139	0.616977	0.999977
ACSP50_0195	hypothetical protein	2.96119	-0.176654	0.688755	-0.256484	0.797577	0.999977
ACSP50_0196	transposase	12.887	-0.262498	0.852771	-0.307818	0.758221	0.999977
ACSP50_0197	integrase	12.5973	-1.0652	0.840327	-1.2676	0.204941	0.999977
ACSP50_0198	hypothetical protein	137.018	-0.14086	0.732596	-0.192275	0.847527	0.999977
ACSP50_0199	hypothetical protein	37.5528	0.102496	0.815178	0.125734	0.899942	0.999977
ACSP50_0200	stage II sporulation protein E	601.765	0.580169	0.70743	0.820108	0.412154	0.999977
ACSP50_0201	hypothetical protein	7.56849	0.257068	0.82344	0.312188	0.754898	0.999977
ACSP50_0202	hypothetical protein	31.5063	0.0460718	0.826492	0.0557438	0.955546	0.999977
ACSP50_0203	Midasin	378.657	0.87337	0.736312	1.18614	0.235567	0.999977
ACSP50_0204	hypothetical protein	87.9421	-0.867286	0.785438	-1.10421	0.269503	0.999977
ACSP50_0205	anti-sigma regulatory factor	712.102	-0.257232	0.688948	-0.373369	0.708874	0.999977
ACSP50_0206	hypothetical protein	244.307	-0.330252	0.714276	-0.462359	0.643824	0.999977
ACSP50_0207	anti-anti-sigma factor	182.933	-0.120562	0.719347	-0.167599	0.866899	0.999977
ACSP50_0208	hypothetical protein	3632.11	-2.479	0.844648	-2.93496	0.00333596	0.908113
ACSP50_0209	Anti-sigma-B factor antagonist	9.84304	-0.448032	0.84069	-0.532935	0.594079	0.999977
ACSP50_0210	TetR family transcriptional regulator	117.563	-0.149685	0.740601	-0.202113	0.839829	0.999977
ACSP50_0211	alkene reductase	66.0228	-0.693642	0.792417	-0.875349	0.381384	0.999977
ACSP50_0212	hypothetical protein	23.3753	-0.181651	0.843333	-0.215396	0.829458	0.999977
ACSP50_0213	hypothetical protein	2.39869	-0.456148	0.591207	-0.771554	0.440379	0.999977
ACSP50_0215	hypothetical protein	74.393	-1.43091	0.825319	-1.73377	0.082959	0.999977
ACSP50_0216	hypothetical protein	34.6162	-0.457538	0.825313	-0.554382	0.579318	0.999977
ACSP50_0217	hypothetical protein	4.0448	0.213711	0.742508	0.287823	0.773482	0.999977
ACSP50_0218	acid phosphatase	101.102	-0.93445	0.782656	-1.19395	0.232499	0.999977
ACSP50_0219	hypothetical protein	687.648	-2.30555	0.83872	-2.74889	0.00597967	0.908113
ACSP50_0220	Transposase	156.324	-0.0145338	0.725314	-0.0200379	0.984013	0.999977
ACSP50_0221	hypothetical protein	123.751	0.151247	0.737871	0.204978	0.837589	0.999977
ACSP50_0222	ABC transporter permease	90.3085	-0.0647555	0.754951	-0.0857744	0.931646	0.999977
ACSP50_0223	ABC transporter	129.921	0.215904	0.736559	0.293125	0.769426	0.999977
ACSP50_0224	hypothetical protein	2.87843	-0.525695	0.621979	-0.845197	0.398001	0.999977
ACSP50_0225	UDP-diphosphatase	22.3744	-0.190533	0.845246	-0.225417	0.821655	0.999977
ACSP50_0226	two component system transcriptional regulatory protein	189.534	0.197708	0.719261	0.274877	0.783411	0.999977
ACSP50_0227	ATPase domain-containing protein	200.792	0.258941	0.718618	0.360332	0.718599	0.999977
ACSP50_0228	MerR Family Transcriptional Regulator	96.1895	-0.122148	0.751623	-0.162512	0.870902	0.999977
ACSP50_0229	putative S-adenosylmethionine-dependent methyltransferase/MSMEI_2290	7.92409	-0.231364	0.827706	-0.279524	0.779842	0.999977
ACSP50_0230	hypothetical protein	196.821	-0.139898	0.716735	-0.195188	0.845246	0.999977
ACSP50_0231	hypothetical protein	851.722	-0.724954	0.713684	-1.01579	0.309729	0.999977
ACSP50_0232	Glycyl-glycine endopeptidase ALE-1 precursor	72.1521	-0.546308	0.780808	-0.699671	0.484133	0.999977
ACSP50_0233	acetoin dehydrogenase E2 subunit dihydrolipoyllysine-residue acetyltransferase	86.3464	-0.0470336	0.75765	-0.0620782	0.950501	0.999977
ACSP50_0234	MFS transporter	24.5248	-0.771134	0.84804	-0.909313	0.363185	0.999977
ACSP50_0235	pyridoxal-5'-phosphate-dependent protein subunit beta	63.0448	-1.11504	0.815693	-1.36699	0.171628	0.999977
ACSP50_0236	hypothetical protein	134.625	-1.533	0.81189	-1.88819	0.0590002	0.999977
ACSP50_0237	DUF305 domain-containing protein	372.404	0.848967	0.734682	1.15556	0.247862	0.999977
ACSP50_0238	copper resistance protein	1558.09	0.936857	0.726864	1.2889	0.197432	0.999977
ACSP50_0239	site-specific tyrosine recombinase XerC	246.742	0.988716	0.754748	1.30999	0.190198	0.999977
ACSP50_0240	integrase	33.0696	0.130763	0.823763	0.158738	0.873875	0.999977
ACSP50_0241	hypothetical protein	875.186	0.0915946	0.682645	0.134176	0.893263	0.999977
ACSP50_0242	hypothetical protein	4.00342	0.0302665	0.743284	0.0407199	0.967519	0.999977
ACSP50_0243	Site-specific recombinase XerD	18.6607	0.359961	0.851875	0.422551	0.672623	0.999977
ACSP50_0244	uncharacterized protein	2056.69	0.476594	0.690709	0.690007	0.49019	0.999977
ACSP50_0245	hypothetical protein	1179.03	0.0732284	0.679628	0.107748	0.914196	0.999977
ACSP50_0246	hypothetical protein	980.127	0.112169	0.681765	0.164527	0.869316	0.999977
ACSP50_0247	hypothetical protein	557.391	-0.411443	0.698854	-0.588739	0.556036	0.999977
ACSP50_0248	hypothetical protein	28.4378	0.700654	0.840815	0.833303	0.404674	0.999977
ACSP50_0249	hypothetical protein	716.238	2.50504	0.84913	2.95012	0.00317649	0.908113
ACSP50_0250	glycosyl transferase	173.896	2.03974	0.836729	2.43775	0.0147789	0.994661
ACSP50_0251	hypothetical protein	78.9616	2.16937	0.853555	2.54157	0.0110356	0.986007
ACSP50_0252	NAD-dependent dehydratase	185.699	1.80472	0.821987	2.19556	0.0281233	0.999977
ACSP50_0253	nucleoside-diphosphate-sugar pyrophosphorylase	153.646	1.34095	0.794661	1.68745	0.0915172	0.999977
ACSP50_0254	ADP-glyceromanno-heptose 6-epimerase	43.9472	1.06825	0.830865	1.28571	0.198545	0.999977
ACSP50_0255	Spherulin-4	82.881	0.276935	0.763417	0.362758	0.716786	0.999977
ACSP50_0256	hypothetical protein	19.2232	0.479922	0.851841	0.563393	0.573167	0.999977
ACSP50_0257	hypothetical protein	181.055	-0.0859219	0.719368	-0.119441	0.904926	0.999977
ACSP50_0258	carboxylate--amine ligase	62.6479	-1.03526	0.811927	-1.27507	0.202285	0.999977
ACSP50_0260	hypothetical protein	363.613	-0.923833	0.74116	-1.24647	0.212592	0.999977
ACSP50_0261	carboxylate--amine ligase	18.8921	-0.184714	0.850961	-0.217065	0.828158	0.999977
ACSP50_0263	aminotransferase class I/II	15.4926	0.0133748	0.854052	0.0156604	0.987505	0.999977
ACSP50_0264	hypothetical protein	31.2334	0.364031	0.829742	0.438727	0.660859	0.999977
ACSP50_0265	hypothetical protein	41.0351	0.0788473	0.808953	0.0974682	0.922355	0.999977
ACSP50_0266	Omega-3 fatty acid desaturase	62.7397	0.230134	0.780744	0.294763	0.768175	0.999977
ACSP50_0267	hypothetical protein	115.892	-0.00381089	0.740253	-0.00514808	0.995892	0.999977
ACSP50_0268	hypothetical protein	25.2529	-0.370595	0.841265	-0.440521	0.65956	0.999977
ACSP50_0269	hypothetical protein	18.8921	-0.184714	0.850961	-0.217065	0.828158	0.999977
ACSP50_0270	hypothetical protein	66.3539	-0.440586	0.782308	-0.563188	0.573307	0.999977
ACSP50_0271	threonine--tRNA ligase	8918.4	0.0918921	0.672597	0.136623	0.891329	0.999977
ACSP50_0272	hypothetical protein	372.462	0.933118	0.741394	1.2586	0.208175	0.999977
ACSP50_0273	permease	84.1792	-0.150272	0.760158	-0.197685	0.843291	0.999977
ACSP50_0274	ABC transporter ATP-binding protein	83.2611	-0.102269	0.760319	-0.134508	0.893001	0.999977
ACSP50_0276	hypothetical protein	225.381	-0.583925	0.729148	-0.800832	0.423229	0.999977
ACSP50_0277	integrin alpha-V	207.804	-0.655597	0.736112	-0.890622	0.373132	0.999977
ACSP50_0278	response regulator receiver modulated serine phosphatase	351.15	-0.242577	0.701147	-0.345971	0.729364	0.999977
ACSP50_0279	histidine kinase	686.782	-0.415874	0.696116	-0.59742	0.550227	0.999977
ACSP50_0280	transcriptional regulator	491.641	-0.387308	0.699765	-0.553483	0.579933	0.999977
ACSP50_0281	anti-sigma regulatory factor	553.388	-0.415058	0.699147	-0.593664	0.552737	0.999977
ACSP50_0282	anti-anti-sigma factor	927.178	-0.303021	0.687622	-0.440679	0.659445	0.999977
ACSP50_0283	anti-sigma factor antagonist	742.472	-0.743558	0.716513	-1.03775	0.299389	0.999977
ACSP50_0284	anti-sigma factor antagonist	5500.31	0.0104208	0.672708	0.0154908	0.987641	0.999977
ACSP50_0285	mechanosensitive ion channel protein MscL	2463.28	-0.287843	0.68067	-0.422882	0.672381	0.999977
ACSP50_0286	hypothetical protein	373.899	0.179483	0.698012	0.257134	0.797075	0.999977
ACSP50_0287	hypothetical protein	413.855	-0.639416	0.71749	-0.891184	0.37283	0.999977
ACSP50_0288	hypothetical protein	281.141	-0.0230326	0.703538	-0.0327382	0.973883	0.999977
ACSP50_0289	peptidoglycan-binding protein	132.741	-0.0576304	0.733312	-0.0785892	0.937359	0.999977
ACSP50_0290	hypothetical protein	225.225	-0.260514	0.714591	-0.364564	0.715437	0.999977
ACSP50_0291	hypothetical protein	2.56421	0.340175	0.652951	0.520982	0.60238	0.999977
ACSP50_0292	protease 2	5792.43	-0.394943	0.683248	-0.578037	0.563239	0.999977
ACSP50_0293	glycolate oxidase	592.993	1.28627	0.764824	1.68178	0.0926112	0.999977
ACSP50_0294	deaminase	120.085	-1.25306	0.796578	-1.57305	0.115708	0.999977
ACSP50_0295	deaminase	98.1666	0.131692	0.750491	0.175474	0.860707	0.999977
ACSP50_0296	stage II sporulation protein E	756.448	0.00701471	0.68378	0.0102587	0.991815	0.999977
ACSP50_0297	hybrid sensor histidine kinase/response regulator	7179.63	0.0610598	0.672537	0.0907903	0.927659	0.999977
ACSP50_0298	two-component system response regulator receiver	1356.93	-0.450508	0.69151	-0.651484	0.514734	0.999977
ACSP50_0299	pectate lyase	403.766	0.0152985	0.694293	0.0220346	0.98242	0.999977
ACSP50_0300	RNA polymerase sigma factor	100.135	-0.402484	0.755978	-0.532402	0.594448	0.999977
ACSP50_0301	hypothetical protein	17.3701	-0.245178	0.852931	-0.287454	0.773765	0.999977
ACSP50_0302	anti-anti-sigma factor	1874.15	-0.651699	0.70283	-0.927251	0.353796	0.999977
ACSP50_0303	aspartate aminotransferase family protein	1592.99	0.470132	0.691623	0.679751	0.496662	0.999977
ACSP50_0304	uncharacterized protein	808.53	0.601998	0.705317	0.853515	0.393374	0.999977
ACSP50_0305	alkyl hydroperoxide reductase	1029.83	0.745458	0.713583	1.04467	0.296177	0.999977
ACSP50_0306	cytochrome C biogenesis protein CcdA	457.103	0.362277	0.699922	0.517597	0.604739	0.999977
ACSP50_0307	cytochrome c biogenesis protein ResB	1727.15	0.410366	0.68787	0.596576	0.550791	0.999977
ACSP50_0308	c-type cytochrome biogenesis protein CcsB	1078.63	0.391629	0.690124	0.567477	0.57039	0.999977
ACSP50_0309	hypothetical protein	4.4004	-0.414751	0.748588	-0.554045	0.579548	0.999977
ACSP50_0310	3-octaprenyl-4-hydroxybenzoate carboxy-lyase	6583.19	0.812939	0.712276	1.14133	0.253734	0.999977
ACSP50_0312	aromatic acid decarboxylase	966.191	0.174582	0.683104	0.255571	0.798282	0.999977
ACSP50_0313	MerR-family transcriptional regulator	57.4871	0.0307306	0.784918	0.0391514	0.96877	0.999977
ACSP50_0314	AsnC-family transcriptional regulator	220.246	0.229925	0.714449	0.321821	0.747588	0.999977
ACSP50_0315	hypothetical protein	358.03	-1.03149	0.750246	-1.37487	0.169171	0.999977
ACSP50_0316	hypothetical protein	357.749	-0.839867	0.734835	-1.14293	0.253066	0.999977
ACSP50_0317	RNA helicase	7332.15	0.107092	0.673053	0.159114	0.873579	0.999977
ACSP50_0318	hypothetical protein	3300.83	0.496869	0.690251	0.719839	0.471624	0.999977
ACSP50_0319	Cortactin-binding protein 2	5558.57	-0.609883	0.69668	-0.875414	0.381349	0.999977
ACSP50_0320	aminofutalosine synthase MqnE	6119.82	0.216896	0.6758	0.320947	0.74825	0.999977
ACSP50_0321	hypothetical protein	1484.69	0.300503	0.68372	0.439513	0.66029	0.999977
ACSP50_0322	uncharacterized protein	509.471	0.479405	0.703855	0.681113	0.4958	0.999977
ACSP50_0323	ABC transporter substrate-binding protein	1616.94	0.653599	0.703661	0.928855	0.352964	0.999977
ACSP50_0324	ABC transporter permease	141.675	0.485269	0.741665	0.654297	0.512921	0.999977
ACSP50_0325	ABC transporter	54.4186	0.413221	0.794498	0.520103	0.602992	0.999977
ACSP50_0327	hydroxylase	27.8584	-0.179383	0.834453	-0.214971	0.82979	0.999977
ACSP50_0328	N-acetyltransferase GCN5	285.279	0.772742	0.73482	1.05161	0.29298	0.999977
ACSP50_0329	hypothetical protein	183.82	1.02571	0.765817	1.33936	0.180452	0.999977
ACSP50_0330	N5;N10-methylene tetrahydromethanopterin reductase	176.63	0.0854709	0.72037	0.118649	0.905554	0.999977
ACSP50_0331	ATPase AAA	579.444	-0.293347	0.693139	-0.423215	0.672138	0.999977
ACSP50_0332	transcriptional regulator	299.067	0.60873	0.722559	0.842463	0.399529	0.999977
ACSP50_0333	MFS transporter	113.543	-0.39546	0.748888	-0.528063	0.597456	0.999977
ACSP50_0334	periplasmic solute-binding protein	2219.47	0.414298	0.686881	0.603159	0.546403	0.999977
ACSP50_0335	aldo/keto reductase	3783.9	0.217805	0.676822	0.321806	0.747599	0.999977
ACSP50_0336	hypothetical protein	401.458	-0.0959469	0.694992	-0.138055	0.890197	0.999977
ACSP50_0337	helicase SNF2	1405.67	-0.164642	0.679793	-0.242194	0.80863	0.999977
ACSP50_0338	glyoxalase	257.202	-0.546296	0.722962	-0.755636	0.449867	0.999977
ACSP50_0340	dehypoxanthine futalosine cyclase	9042.78	0.321149	0.679177	0.47285	0.63632	0.999977
ACSP50_0341	Ubiquinone/menaquinone biosynthesis methyltransferase ubiE	1376.3	0.202846	0.680882	0.297916	0.765767	0.999977
ACSP50_0342	hypothetical protein	227.179	0.566916	0.727833	0.778909	0.436033	0.999977
ACSP50_0343	drug:proton antiporter	2822.12	0.259789	0.679121	0.382537	0.702063	0.999977
ACSP50_0358	geranylgeranyl pyrophosphate synthase	4434.07	-0.0144537	0.673154	-0.0214716	0.982869	0.999977
ACSP50_0359	IclR family transcriptional regulator	516.957	-0.981343	0.740197	-1.32579	0.184911	0.999977
ACSP50_0360	hypothetical protein	263.406	-0.283237	0.710274	-0.398772	0.690061	0.999977
ACSP50_0361	protein RarD	4795.65	1.32956	0.759311	1.75101	0.0799438	0.999977
ACSP50_0362	membrane protein	732.227	-0.277514	0.689301	-0.402602	0.687241	0.999977
ACSP50_0363	Cortactin-binding protein 2	193.107	-0.0635246	0.716593	-0.0886482	0.929362	0.999977
ACSP50_0364	hypothetical protein	236.665	-0.0304273	0.708999	-0.0429159	0.965769	0.999977
ACSP50_0365	hypothetical protein	59.0169	-0.776671	0.802758	-0.967503	0.333293	0.999977
ACSP50_0366	hypothetical protein	5619.53	0.429328	0.685133	0.626634	0.530899	0.999977
ACSP50_0367	hypothetical protein	638.869	0.210379	0.688936	0.305368	0.760086	0.999977
ACSP50_0368	alpha/beta hydrolase	1650.16	-0.252674	0.681308	-0.370866	0.710737	0.999977
ACSP50_0369	hypothetical protein	22.333	-0.265223	0.845737	-0.3136	0.753825	0.999977
ACSP50_0370	protease	525.228	-1.15517	0.754929	-1.53017	0.125974	0.999977
ACSP50_0371	acetyl-coenzyme A synthetase	6319.8	-0.122961	0.673529	-0.182562	0.855142	0.999977
ACSP50_0372	uncharacterized protein	117.117	0.320389	0.744687	0.430233	0.667026	0.999977
ACSP50_0373	hypothetical protein	424.536	-0.0130867	0.69322	-0.0188782	0.984938	0.999977
ACSP50_0374	elongation factor G	845.04	-0.477967	0.697077	-0.685673	0.492919	0.999977
ACSP50_0376	antirepressor	1435.73	0.174258	0.679865	0.256313	0.797709	0.999977
ACSP50_0377	septum site-determining protein MinD	4.00342	0.0302665	0.743284	0.0407199	0.967519	0.999977
ACSP50_0378	pilus assembly protein CpaF	5.04566	0.203882	0.776506	0.262563	0.792888	0.999977
ACSP50_0379	hypothetical protein	3.04395	0.226037	0.692476	0.326419	0.744107	0.999977
ACSP50_0380	secretion system protein	2.52283	0.127291	0.660166	0.192817	0.847103	0.999977
ACSP50_0381	hypothetical protein	8.56934	0.24729	0.833911	0.296543	0.766815	0.999977
ACSP50_0382	hypothetical protein	33.3425	-0.171161	0.823564	-0.20783	0.835362	0.999977
ACSP50_0383	ATP-dependent helicase	573.947	0.381031	0.696909	0.546743	0.584555	0.999977
ACSP50_0384	anti-anti-sigma factor	1613.89	-0.129703	0.678201	-0.191245	0.848334	0.999977
ACSP50_0385	serine/threonine protein kinase	1203.11	0.262264	0.683776	0.383553	0.70131	0.999977
ACSP50_0386	sodium-translocating pyrophosphatase	1004.5	-1.59484	0.787214	-2.02592	0.0427726	0.999977
ACSP50_0387	hypothetical protein	454.894	0.338396	0.699037	0.484088	0.628323	0.999977
ACSP50_0388	hypothetical protein	139.045	0.634648	0.750129	0.846052	0.397524	0.999977
ACSP50_0389	DNA topoisomerase I	9781.78	0.0354589	0.671989	0.0527671	0.957918	0.999977
ACSP50_0390	FAD-linked oxidoreductase	268.708	-0.418736	0.715062	-0.585594	0.558148	0.999977
ACSP50_0391	Bacterial regulatory proteins; tetR family	439.226	-0.175984	0.694486	-0.253401	0.799958	0.999977
ACSP50_0392	Alanine racemase 1	92.3684	0.24857	0.756137	0.328736	0.742355	0.999977
ACSP50_0393	dTMP kinase	2478.72	0.155289	0.676585	0.229518	0.818466	0.999977
ACSP50_0394	endo-1;4-beta-xylanase	70.8461	0.641525	0.785737	0.816463	0.414236	0.999977
ACSP50_0395	DNA polymerase III subunit delta'	1550.89	1.17806	0.748368	1.57417	0.115448	0.999977
ACSP50_0396	hypothetical protein	175.993	-0.260954	0.723896	-0.360485	0.718484	0.999977
ACSP50_0397	hypothetical protein	44.2277	-0.247633	0.805411	-0.307461	0.758492	0.999977
ACSP50_0398	hypothetical protein	94.5188	0.0542169	0.752099	0.0720875	0.942532	0.999977
ACSP50_0399	pyridoxamine 5'-phosphate oxidase	274.256	-1.0042	0.753495	-1.33272	0.182623	0.999977
ACSP50_0400	hypothetical protein	27.7757	-0.306639	0.835734	-0.36691	0.713686	0.999977
ACSP50_0401	hypothetical protein	1870.94	-0.103736	0.676952	-0.153239	0.878209	0.999977
ACSP50_0402	hypothetical protein	107.959	-0.699649	0.765658	-0.913787	0.360829	0.999977
ACSP50_0403	hypothetical protein	166.844	-0.485158	0.734736	-0.660316	0.509051	0.999977
ACSP50_0404	hypothetical protein	19.8102	-0.337641	0.850291	-0.397089	0.691302	0.999977
ACSP50_0405	metallophosphoesterase	349.074	-0.413829	0.707992	-0.584511	0.558876	0.999977
ACSP50_0407	peptidase S8	42.1019	-0.398874	0.811546	-0.491498	0.623074	0.999977
ACSP50_0408	hypothetical protein	1009.65	-0.88823	0.725399	-1.22447	0.220775	0.999977
ACSP50_0409	hypothetical protein	235.489	-0.417191	0.719025	-0.580219	0.561767	0.999977
ACSP50_0410	MFS transporter	73.087	-0.240261	0.770765	-0.311717	0.755255	0.999977
ACSP50_0411	hyaluronate lyase	287.834	0.490291	0.716662	0.684131	0.493893	0.999977
ACSP50_0412	hypothetical protein	581.647	0.300335	0.693322	0.433182	0.664882	0.999977
ACSP50_0413	hypothetical protein	82.3598	0.265211	0.763543	0.347343	0.728334	0.999977
ACSP50_0414	hypothetical protein	299.142	0.807126	0.736234	1.09629	0.272952	0.999977
ACSP50_0415	transcriptional regulator	1650.65	0.597121	0.699549	0.85358	0.393338	0.999977
ACSP50_0416	putative membrane protein	449.951	1.03169	0.746408	1.38221	0.166908	0.999977
ACSP50_0417	hypothetical protein	1594.35	0.0428925	0.677242	0.0633342	0.9495	0.999977
ACSP50_0418	transcriptional regulator	1826.58	-0.718461	0.707987	-1.01479	0.310204	0.999977
ACSP50_0419	ATP-dependent DNA ligase	183.966	-0.548515	0.734158	-0.747134	0.454983	0.999977
ACSP50_0420	DNA ligase	325.326	-0.488485	0.713484	-0.684647	0.493566	0.999977
ACSP50_0421	Ku protein	487.661	-0.730264	0.721043	-1.01279	0.311161	0.999977
ACSP50_0422	NUDIX hydrolase	1971.79	-0.299589	0.682107	-0.439211	0.660509	0.999977
ACSP50_0423	MFS transporter	995.446	-0.742317	0.713643	-1.04018	0.298257	0.999977
ACSP50_0424	PadR family transcriptional regulator	3342.71	-1.5644	0.780745	-2.00373	0.045099	0.999977
ACSP50_0425	uncharacterized protein	1993.62	-1.43321	0.770494	-1.86012	0.0628681	0.999977
ACSP50_0426	helicase	1386.38	0.144408	0.679458	0.212533	0.831691	0.999977
ACSP50_0427	hypothetical protein	580.455	0.0910884	0.688041	0.132388	0.894677	0.999977
ACSP50_0428	hypothetical protein	817.672	-0.213499	0.685878	-0.311279	0.755589	0.999977
ACSP50_0429	cold-shock protein	2226.41	-0.345243	0.683473	-0.505131	0.613467	0.999977
ACSP50_0430	1;4-dihydroxy-6-naphthoate synthase	688.665	0.384399	0.694507	0.553484	0.579932	0.999977
ACSP50_0431	hypothetical protein	22.7714	-0.370511	0.845763	-0.438079	0.661329	0.999977
ACSP50_0432	MFS transporter	23.0856	-0.698434	0.848968	-0.822686	0.410687	0.999977
ACSP50_0433	beta-glucosidase	83.5339	-0.240045	0.762187	-0.314942	0.752805	0.999977
ACSP50_0434	TetR family transcriptional regulator	328.719	0.0835574	0.699603	0.119435	0.90493	0.999977
ACSP50_0435	MFS transporter	143.817	-0.206538	0.731444	-0.282371	0.777659	0.999977
ACSP50_0437	MFS transporter	552.204	0.874925	0.730434	1.19782	0.230989	0.999977
ACSP50_0438	hypothetical protein	2405.98	-0.0458394	0.67518	-0.0678922	0.945871	0.999977
ACSP50_0439	major facilitator superfamily protein	25.4766	0.825688	0.847517	0.974244	0.329935	0.999977
ACSP50_0440	transcriptional regulator	114.395	-0.2315	0.743598	-0.311324	0.755554	0.999977
ACSP50_0441	DUF2530 domain-containing protein	246.972	0.370843	0.715445	0.518338	0.604222	0.999977
ACSP50_0442	permease	1273.01	0.158644	0.68037	0.233174	0.815626	0.999977
ACSP50_0443	MarR family transcriptional regulator	2639.29	0.224835	0.678156	0.331538	0.740238	0.999977
ACSP50_0444	MFS transporter	1396.92	0.00465398	0.677981	0.00686447	0.994523	0.999977
ACSP50_0445	hypothetical protein	134.032	0.0577482	0.732813	0.0788034	0.937189	0.999977
ACSP50_0447	uncharacterized protein	4212.89	-0.147109	0.674775	-0.218013	0.827419	0.999977
ACSP50_0448	phosphoserine aminotransferase	4463.21	0.126626	0.674249	0.187802	0.851032	0.999977
ACSP50_0449	citrate synthase	2687.34	-0.080741	0.675057	-0.119606	0.904795	0.999977
ACSP50_0450	pyridoxamine 5'-phosphate oxidase	928.175	0.208853	0.684376	0.305172	0.760235	0.999977
ACSP50_0451	MFS transporter permease	836.444	0.277558	0.687723	0.403589	0.686515	0.999977
ACSP50_0452	aldose 1-epimerase	2173.35	-0.0850731	0.675977	-0.125852	0.899849	0.999977
ACSP50_0453	nitroreductase	1411.86	-0.136416	0.679184	-0.200853	0.840814	0.999977
ACSP50_0454	antitoxin VapB	964.94	0.0154004	0.681086	0.0226115	0.98196	0.999977
ACSP50_0455	acyl-CoA dehydrogenase	526.441	-0.0641037	0.689386	-0.0929866	0.925914	0.999977
ACSP50_0456	uncharacterized protein	4226.99	-0.32494	0.680568	-0.477455	0.633038	0.999977
ACSP50_0457	phage-shock protein	2230.8	-0.485973	0.69093	-0.703361	0.481831	0.999977
ACSP50_0458	ABC transporter	400.503	0.947634	0.741275	1.27838	0.201114	0.999977
ACSP50_0459	anti-sigma regulatory factor	826.821	-0.166858	0.68458	-0.243738	0.807434	0.999977
ACSP50_0460	uncharacterized protein	6130.78	0.418334	0.684392	0.611249	0.541035	0.999977
ACSP50_0461	glycosyl hydrolase	6856.04	0.323887	0.67964	0.476556	0.633678	0.999977
ACSP50_0462	uncharacterized protein	29306.3	-0.476452	0.686504	-0.694026	0.487666	0.999977
ACSP50_0463	uncharacterized protein	12109.3	-0.394856	0.682381	-0.578645	0.562829	0.999977
ACSP50_0464	teichoic acid ABC transporter ATP-binding protein	2803	0.469449	0.689096	0.681254	0.495711	0.999977
ACSP50_0465	ABC transporter	6465.99	0.422746	0.684551	0.617552	0.536871	0.999977
ACSP50_0466	TetR family transcriptional regulator	594.045	0.145358	0.688516	0.211118	0.832795	0.999977
ACSP50_0467	hypothetical protein	135.025	0.446468	0.742166	0.601575	0.547457	0.999977
ACSP50_0468	nicotinamide mononucleotide transporter	83.5999	-0.504416	0.770253	-0.65487	0.512551	0.999977
ACSP50_0469	transcriptional regulator	63.4755	-0.365282	0.783013	-0.466509	0.640852	0.999977
ACSP50_0470	hypothetical protein	26.5434	0.104407	0.836688	0.124786	0.900693	0.999977
ACSP50_0471	transporter	554.403	-0.865952	0.729698	-1.18673	0.235336	0.999977
ACSP50_0472	Tetracycline repressor protein class H	217.54	-0.566229	0.72927	-0.776433	0.437493	0.999977
ACSP50_0473	sulfurtransferase	22.5568	1.05921	0.853382	1.24119	0.214534	0.999977
ACSP50_0474	cysteine dioxygenase	72.2944	1.74534	0.841233	2.07475	0.03801	0.999977
ACSP50_0475	Liprin-alpha-3	1266.2	0.743273	0.711927	1.04403	0.296472	0.999977
ACSP50_0476	RNA polymerase sigma factor SigL	1209.71	-0.312795	0.68567	-0.456189	0.648254	0.999977
ACSP50_0477	uncharacterized protein	700.366	-0.0822734	0.685221	-0.120068	0.904429	0.999977
ACSP50_0478	hypothetical protein	1395.6	-1.03904	0.736476	-1.41083	0.158294	0.999977
ACSP50_0479	MFS transporter	297.323	0.939707	0.74649	1.25883	0.20809	0.999977
ACSP50_0480	Response regulator receiver domain protein	11.5719	0.224292	0.850148	0.263827	0.791913	0.999977
ACSP50_0481	NADPH:quinone reductase	1605.1	0.103961	0.677818	0.153375	0.878102	0.999977
ACSP50_0482	two-component system sensor kinase	542.876	-0.118488	0.689511	-0.171843	0.863561	0.999977
ACSP50_0483	two-component system response regulator	417.37	-0.83214	0.731358	-1.1378	0.255203	0.999977
ACSP50_0484	membrane protein	341.787	-0.22836	0.7014	-0.325578	0.744744	0.999977
ACSP50_0485	chromosome condensation protein CrcB	184.398	0.453611	0.729222	0.622048	0.53391	0.999977
ACSP50_0486	chromosome condensation protein CrcB	199.552	0.601411	0.734121	0.819227	0.412657	0.999977
ACSP50_0487	diguanylate cyclase	55.3858	-0.496117	0.795893	-0.623347	0.533057	0.999977
ACSP50_0488	amino acid permease	20.2654	0.547046	0.851043	0.642795	0.520357	0.999977
ACSP50_0489	NADH dehydrogenase	62.5574	-0.306033	0.782537	-0.391078	0.69574	0.999977
ACSP50_0490	hypothetical protein	40.7868	-0.201278	0.810403	-0.248368	0.80385	0.999977
ACSP50_0491	TetR family transcriptional regulator	195.017	-0.502036	0.729576	-0.68812	0.491377	0.999977
ACSP50_0492	MFS transporter	19.165	-0.642209	0.85293	-0.752945	0.451483	0.999977
ACSP50_0493	hypothetical protein	16.5762	0.198711	0.853519	0.232814	0.815906	0.999977
ACSP50_0494	peptidase	134.708	-1.49365	0.809257	-1.84571	0.0649348	0.999977
ACSP50_0495	hypothetical protein	396.229	-0.54737	0.712463	-0.768279	0.442322	0.999977
ACSP50_0496	cyclase	622.738	-0.109776	0.68722	-0.159739	0.873087	0.999977
ACSP50_0497	UDP-N-acetylglucosamine-peptideN-acetylglucosaminyltransferase	221.644	0.203851	0.713587	0.285671	0.77513	0.999977
ACSP50_0498	membrane protein	76.6107	-0.212831	0.767157	-0.277428	0.781452	0.999977
ACSP50_0499	MFS transporter	10108.5	1.63804	0.785918	2.08424	0.037138	0.999977
ACSP50_0500	MarR family transcriptional regulator	3676.67	1.92084	0.809252	2.3736	0.0176157	0.999977
ACSP50_0501	hypothetical protein	209.625	-0.179367	0.715083	-0.250834	0.801942	0.999977
ACSP50_0502	hypothetical protein	127.464	0.0302831	0.735246	0.0411877	0.967146	0.999977
ACSP50_0503	chitinase	418.284	-1.97589	0.822068	-2.40356	0.0162365	0.999977
ACSP50_0504	phosphodiesterase	230.022	-0.302103	0.715235	-0.422383	0.672746	0.999977
ACSP50_0505	acetoin dehydrogenase	1005.4	0.0703848	0.681006	0.103354	0.917682	0.999977
ACSP50_0506	alkaline phosphatase	1690.99	-0.284065	0.682304	-0.416332	0.677167	0.999977
ACSP50_0507	RNA polymerase sigma factor	33079.5	-0.18118	0.673488	-0.269017	0.787917	0.999977
ACSP50_0508	histidine kinase	222.478	-0.446079	0.722231	-0.617641	0.536812	0.999977
ACSP50_0513	sialidase	1132.96	1.99811	0.817498	2.44417	0.0145184	0.994661
ACSP50_0514	sugar ABC transporter	50.1255	0.160209	0.795432	0.201412	0.840377	0.999977
ACSP50_0515	ABC transporter permease	47.7682	0.306431	0.800961	0.38258	0.702031	0.999977
ACSP50_0516	sugar ABC transporter ATP-binding protein	31.8619	-0.152401	0.826298	-0.184438	0.85367	0.999977
ACSP50_0517	hypothetical protein	5.92238	-0.27755	0.79627	-0.348563	0.727418	0.999977
ACSP50_0518	diguanylate cyclase	21.5805	0.181787	0.846608	0.214724	0.829983	0.999977
ACSP50_0519	ABC transporter substrate-binding protein	16.3693	-0.258754	0.853758	-0.303077	0.761831	0.999977
ACSP50_0520	TetR family transcriptional regulator	134.651	-0.681499	0.754319	-0.903462	0.36628	0.999977
ACSP50_0521	tetronasin ABC transporter ATP-binding protein	135.95	-0.953487	0.771282	-1.23624	0.216371	0.999977
ACSP50_0522	ABC-2 family transporter protein	82.3508	-0.667007	0.778322	-0.856981	0.391456	0.999977
ACSP50_0523	Na+/H+ antiporter	567.9	0.379969	0.697022	0.545132	0.585662	0.999977
ACSP50_0524	hypothetical protein	203.188	-1.11203	0.769589	-1.44497	0.148466	0.999977
ACSP50_0526	hypothetical protein	245.118	-0.260106	0.711764	-0.365438	0.714784	0.999977
ACSP50_0527	LacI family transcriptional regulator	54.641	-1.18832	0.825999	-1.43864	0.150252	0.999977
ACSP50_0528	hypothetical protein	54.5583	-1.27157	0.829888	-1.53222	0.125467	0.999977
ACSP50_0529	hypothetical protein	50.613	-0.802637	0.812832	-0.987457	0.323418	0.999977
ACSP50_0530	hypothetical protein	87.6033	-0.479428	0.766517	-0.625464	0.531667	0.999977
ACSP50_0531	hypothetical protein	292.621	-0.304443	0.707954	-0.430032	0.667172	0.999977
ACSP50_0532	mycodextranase	46.5437	-0.422258	0.805383	-0.524294	0.600074	0.999977
ACSP50_0533	ADP-glyceromanno-heptose 6-epimerase	3706.29	-0.220819	0.676969	-0.326188	0.744282	0.999977
ACSP50_0534	MFS transporter	981.393	-0.756677	0.714896	-1.05844	0.289853	0.999977
ACSP50_0535	hypothetical protein	204.877	-0.381661	0.722233	-0.528446	0.59719	0.999977
ACSP50_0536	MerR family transcriptional regulator	951.493	0.311716	0.687702	0.453273	0.650352	0.999977
ACSP50_0537	molybdate-binding protein	1999.55	0.302225	0.682139	0.443054	0.657726	0.999977
ACSP50_0538	molybdenum ABC transporter permease	379.209	0.295447	0.701121	0.421392	0.673469	0.999977
ACSP50_0539	ABC transporter ATP-binding protein	129.507	0.048075	0.734498	0.0654528	0.947813	0.999977
ACSP50_0540	Regulatory protein afsR	563.695	-0.228762	0.691364	-0.330886	0.740731	0.999977
ACSP50_0541	hypothetical protein	42.6566	0.761228	0.821027	0.927165	0.353841	0.999977
ACSP50_0542	ATPase	117.382	0.662521	0.759417	0.872407	0.382986	0.999977
ACSP50_0543	sugar isomerase	95.3619	-0.571068	0.765609	-0.7459	0.455728	0.999977
ACSP50_0544	sugar isomerase	73.6741	-0.520228	0.778505	-0.66824	0.503981	0.999977
ACSP50_0545	glycosyl hydrolase	84.6007	-0.497966	0.769294	-0.647303	0.517436	0.999977
ACSP50_0546	hypothetical protein	26.1128	-1.46945	0.85417	-1.72032	0.0853743	0.999977
ACSP50_0547	hypothetical protein	38.5782	-0.460357	0.818614	-0.562362	0.57387	0.999977
ACSP50_0548	hypothetical protein	74.0129	-0.976581	0.800322	-1.22023	0.222376	0.999977
ACSP50_0549	hypothetical protein	66.3707	-0.0541125	0.775007	-0.069822	0.944335	0.999977
ACSP50_0550	uncharacterized protein	15.4926	0.0133748	0.854052	0.0156604	0.987505	0.999977
ACSP50_0553	peptidase	106.265	0.914333	0.778933	1.17383	0.240464	0.999977
ACSP50_0554	inter-alpha-trypsin inhibitor heavy chain H5	485.605	0.0593886	0.690787	0.0859723	0.931488	0.999977
ACSP50_0555	2-deoxyribose-5-phosphate aldolase	966.949	-0.971335	0.732839	-1.32544	0.185025	0.999977
ACSP50_0556	GntR family transcriptional regulator	181.717	0.110204	0.719464	0.153175	0.87826	0.999977
ACSP50_0557	hypothetical protein	11392.4	-1.63697	0.785767	-2.08328	0.0372255	0.999977
ACSP50_0558	RNA polymerase sigma24 factor	1689.93	-1.7913	0.800932	-2.23652	0.0253176	0.999977
ACSP50_0559	putative integral membrane protein	14.8059	-0.430459	0.854082	-0.504002	0.61426	0.999977
ACSP50_0561	ADIPOR-like receptor	122.485	-0.175913	0.738851	-0.238089	0.811812	0.999977
ACSP50_0562	hypothetical protein	10.8439	-0.419364	0.846225	-0.49557	0.620198	0.999977
ACSP50_0563	putative signaling protein	141.384	-0.560592	0.745533	-0.751935	0.45209	0.999977
ACSP50_0564	uncharacterized protein	5090.48	-1.22289	0.749457	-1.6317	0.102743	0.999977
ACSP50_0565	Phytochrome-like protein cph2	152.8	-0.024148	0.726379	-0.0332444	0.97348	0.999977
ACSP50_0566	hypothetical protein	212.512	0.176702	0.7145	0.247309	0.804669	0.999977
ACSP50_0567	DNA-directed RNA polymerase sigma-70 factor	264.871	0.123089	0.7062	0.174298	0.861632	0.999977
ACSP50_0568	fibronectin type III domain-containing protein	40.3653	0.456489	0.815483	0.559777	0.575632	0.999977
ACSP50_0569	Teneurin-3	183.181	-0.0475308	0.718601	-0.0661435	0.947264	0.999977
ACSP50_0570	Clp amino terminal domain protein	273.391	0.32453	0.710584	0.456709	0.64788	0.999977
ACSP50_0571	hypothetical protein	32.714	0.326478	0.826404	0.395059	0.692799	0.999977
ACSP50_0573	phage infection protein	32.4489	-0.715654	0.834902	-0.857172	0.39135	0.999977
ACSP50_0574	transporter	72.1935	-0.5171	0.77964	-0.663256	0.507167	0.999977
ACSP50_0575	TetR-family transcriptional regulator	146.729	0.128226	0.729093	0.175871	0.860395	0.999977
ACSP50_0576	hypothetical protein	30.133	-0.491621	0.833985	-0.589484	0.555537	0.999977
ACSP50_0577	uncharacterized protein	613.048	-2.43797	0.846288	-2.88078	0.00396693	0.908113
ACSP50_0578	MarR-family transcriptional regulator	179.864	0.00546264	0.719221	0.00759521	0.99394	0.999977
ACSP50_0579	dCMP deaminase	324.507	-0.374495	0.707967	-0.528972	0.596825	0.999977
ACSP50_0580	GTP cyclohydrolase	707.354	-0.318154	0.691298	-0.460226	0.645354	0.999977
ACSP50_0581	cellulose synthase	376.71	-0.141538	0.6971	-0.203039	0.839105	0.999977
ACSP50_0582	chitinase	91.2188	0.448193	0.762851	0.587523	0.556852	0.999977
ACSP50_0583	hypothetical protein	394.95	-2.10188	0.830471	-2.53095	0.0113753	0.986293
ACSP50_0584	multifunctional 2';3'-cyclic-nucleotide 2'-phosphodiesterase/5'-nucleotidase/3'-nucleotidase	827.93	-0.0243633	0.682741	-0.0356845	0.971534	0.999977
ACSP50_0585	LysR family transcriptional regulator	200.631	-1.43839	0.794944	-1.80942	0.0703852	0.999977
ACSP50_0586	ketosteroid isomerase	247.636	1.07534	0.761501	1.41213	0.157912	0.999977
ACSP50_0587	transglycosylase	3660.44	-2.03214	0.81726	-2.48653	0.0128994	0.992258
ACSP50_0588	enoyl reductase	1788.28	0.93939	0.72645	1.29313	0.195968	0.999977
ACSP50_0589	SAM-dependent methyltransferase	48.4381	-0.0200538	0.797071	-0.0251594	0.979928	0.999977
ACSP50_0590	GCN5 family acetyltransferase	59.3401	0.322012	0.786402	0.409475	0.682191	0.999977
ACSP50_0591	hypothetical protein	139.334	-0.207833	0.732986	-0.283542	0.776761	0.999977
ACSP50_0592	hypothetical protein	96.5037	-0.220813	0.752987	-0.29325	0.769331	0.999977
ACSP50_0593	hypothetical protein	194.01	0.465441	0.727878	0.639449	0.522531	0.999977
ACSP50_0594	sugar translocase	6.77453	0.945185	0.7416	1.27452	0.202479	0.999977
ACSP50_0595	glycosyl transferase	7584.66	0.748527	0.706858	1.05895	0.289623	0.999977
ACSP50_0598	two-component system sensor kinase	138.135	0.288427	0.735436	0.392185	0.694922	0.999977
ACSP50_0599	two-component system response regulator	134.884	0.195598	0.734272	0.266383	0.789944	0.999977
ACSP50_0600	hypothetical protein	678.879	0.242748	0.68904	0.352299	0.724614	0.999977
ACSP50_0601	DNA mismatch repair protein MutS	1050.58	0.291606	0.685987	0.42509	0.670771	0.999977
ACSP50_0602	peptidase	439.823	0.276392	0.697331	0.396358	0.691841	0.999977
ACSP50_0603	hypothetical protein	461.369	-0.14829	0.692948	-0.213999	0.830548	0.999977
ACSP50_0604	response regulator receiver modulated serine phosphatase	698.645	-0.179939	0.686945	-0.261941	0.793367	0.999977
ACSP50_0605	histidine kinase	2419.51	-0.160814	0.676805	-0.237607	0.812186	0.999977
ACSP50_0606	response regulator receiver domain protein	1431.72	-0.0805783	0.678259	-0.118802	0.905432	0.999977
ACSP50_0607	inositol monophosphatase	796.713	-0.00733166	0.683152	-0.0107321	0.991437	0.999977
ACSP50_0608	gluconate 5-dehydrogenase	737.691	-0.69391	0.712831	-0.973457	0.330326	0.999977
ACSP50_0609	uncharacterized protein	2010.56	-0.453056	0.689455	-0.657121	0.511103	0.999977
ACSP50_0610	serine/threonine protein kinase	67.7763	-0.861596	0.798921	-1.07845	0.280833	0.999977
ACSP50_0611	short-chain dehydrogenase	739.383	-0.111915	0.684901	-0.163402	0.870202	0.999977
ACSP50_0612	uncharacterized protein	90.7055	-0.122477	0.755176	-0.162183	0.871162	0.999977
ACSP50_0613	ATP-dependent DNA helicase RecQ	555.458	0.043326	0.688332	0.0629435	0.949811	0.999977
ACSP50_0614	GCN5 family acetyltransferase	1127.52	-0.0253387	0.679681	-0.0372803	0.970261	0.999977
ACSP50_0615	hypothetical protein	74.2948	-0.0956814	0.76766	-0.12464	0.900808	0.999977
ACSP50_0616	transcriptional regulator	1122.14	-0.119763	0.680656	-0.175952	0.860331	0.999977
ACSP50_0617	hypothetical protein	964.226	-0.257876	0.685571	-0.376148	0.706807	0.999977
ACSP50_0618	uncharacterized protein	2280.03	-0.148466	0.67679	-0.219368	0.826363	0.999977
ACSP50_0619	methyltransferase	770.618	0.092424	0.684117	0.1351	0.892533	0.999977
ACSP50_0621	Heme oxygenase	27.23	0.393865	0.837747	0.470148	0.63825	0.999977
ACSP50_0622	DEAD/DEAH box helicase	11753.6	0.501756	0.688537	0.728727	0.466169	0.999977
ACSP50_0623	uncharacterized protein	4797.64	-1.07276	0.735723	-1.45811	0.144811	0.999977
ACSP50_0624	TetR family transcriptional regulator	5193.27	-0.252523	0.677288	-0.372844	0.709265	0.999977
ACSP50_0625	Daple	1586.96	0.311544	0.683758	0.455635	0.648652	0.999977
ACSP50_0626	hydrolase	601.623	0.289854	0.692418	0.418611	0.6755	0.999977
ACSP50_0627	hypothetical protein	242.131	-0.711159	0.734978	-0.967593	0.333248	0.999977
ACSP50_0628	hypothetical protein	4.88014	-0.483522	0.761735	-0.634764	0.525582	0.999977
ACSP50_0629	hypothetical protein	77.1228	-1.20994	0.811571	-1.49087	0.135996	0.999977
ACSP50_0630	adenylyltransferase/sulfurtransferase MoeZ	11924	-0.346409	0.680016	-0.509413	0.610463	0.999977
ACSP50_0631	squalene--hopene cyclase	1931.02	-0.32954	0.683466	-0.48216	0.629693	0.999977
ACSP50_0632	gamma-glutamyl-phosphate reductase	2239.85	0.107061	0.676133	0.158343	0.874186	0.999977
ACSP50_0633	glutamate 5-kinase	709.161	0.178136	0.686695	0.25941	0.795319	0.999977
ACSP50_0634	methylated-DNA--protein-cysteinemethyltransferase	160.774	0.468979	0.735414	0.637708	0.523664	0.999977
ACSP50_0635	methyltransferase	660.764	0.196214	0.688088	0.285158	0.775523	0.999977
ACSP50_0636	TetR family transcriptional regulator	405.882	-0.512659	0.709932	-0.722124	0.470218	0.999977
ACSP50_0637	NAD-dependent epimerase	73.6327	-0.548915	0.779668	-0.704037	0.48141	0.999977
ACSP50_0638	gamma-glutamyltranspeptidase	295.794	-1.41454	0.785187	-1.80153	0.0716187	0.999977
ACSP50_0639	hypothetical protein	10.7611	-0.666688	0.842148	-0.791651	0.428564	0.999977
ACSP50_0640	cell filamentation protein Fic	496.049	-0.505497	0.705822	-0.716182	0.473879	0.999977
ACSP50_0641	NADH-quinone oxidoreductase subunit B	1056.79	-0.0958137	0.680834	-0.14073	0.888083	0.999977
ACSP50_0642	uncharacterized protein	3562.34	0.353615	0.682246	0.51831	0.604242	0.999977
ACSP50_0643	hypothetical protein	113.112	-0.830555	0.771081	-1.07713	0.281422	0.999977
ACSP50_0644	RNA polymerase subunit sigma-70	74.1202	-1.2612	0.816237	-1.54514	0.122312	0.999977
ACSP50_0645	NADH dehydrogenase	520.113	-0.207065	0.692095	-0.299185	0.764799	0.999977
ACSP50_0646	NADH dehydrogenase	412.071	-0.0772529	0.694222	-0.11128	0.911394	0.999977
ACSP50_0647	NADH dehydrogenase	866.092	-0.397514	0.6925	-0.574028	0.565949	0.999977
ACSP50_0648	uncharacterized protein	219.261	-0.259623	0.715496	-0.362858	0.716711	0.999977
ACSP50_0649	NADH-quinone oxidoreductase subunit K	108.977	-0.444201	0.75292	-0.589971	0.55521	0.999977
ACSP50_0650	NADH-quinone oxidoreductase subunit L	678.562	-0.152396	0.686736	-0.221913	0.824381	0.999977
ACSP50_0651	NADH-quinone oxidoreductase subunit M	471.575	-0.295907	0.69672	-0.424715	0.671045	0.999977
ACSP50_0652	NADH-quinone oxidoreductase subunit N	324.144	-0.182572	0.701597	-0.260223	0.794691	0.999977
ACSP50_0653	protease HtpX	63.7406	0.228298	0.779632	0.292827	0.769654	0.999977
ACSP50_0654	uncharacterized protein	201.658	-0.851648	0.750236	-1.13517	0.256303	0.999977
ACSP50_0655	alkanal monooxygenase (FMN-linked)	524.415	-0.0144289	0.689197	-0.0209359	0.983297	0.999977
ACSP50_0656	acetyltransferase	615.453	0.223981	0.689859	0.324676	0.745426	0.999977
ACSP50_0657	sulfurase	515.888	0.250346	0.693521	0.360977	0.718116	0.999977
ACSP50_0658	acetyltransferase	1226.38	0.453559	0.69238	0.655073	0.512421	0.999977
ACSP50_0659	uncharacterized protein	1128.82	-0.184094	0.681925	-0.269963	0.787189	0.999977
ACSP50_0660	thiamine kinase	595.312	-1.05097	0.744376	-1.41188	0.157986	0.999977
ACSP50_0662	YajQ family cyclic di-GMP-binding protein	6452.95	0.30974	0.679121	0.456089	0.648326	0.999977
ACSP50_0663	hypothetical protein	1138.12	0.250306	0.683815	0.366043	0.714333	0.999977
ACSP50_0664	lysine transporter LysE	884.569	0.430911	0.69398	0.620927	0.534647	0.999977
ACSP50_0665	sulfurtransferase	617.148	0.151008	0.688048	0.219474	0.826281	0.999977
ACSP50_0666	hypothetical protein	395.594	-0.00939741	0.694734	-0.0135266	0.989208	0.999977
ACSP50_0667	hypothetical protein	1274.45	0.794143	0.715934	1.10924	0.267326	0.999977
ACSP50_0668	diguanylate cyclase	1992.45	0.258104	0.680489	0.379293	0.704471	0.999977
ACSP50_0671	50S ribosomal protein L33	14972.5	-0.418643	0.683493	-0.612505	0.540204	0.999977
ACSP50_0672	uncharacterized protein	3553.94	-0.261535	0.678477	-0.385473	0.699887	0.999977
ACSP50_0673	MaoC family dehydratase	3979.48	-0.355183	0.682042	-0.520764	0.602531	0.999977
ACSP50_0675	preprotein translocase subunit SecE	14383	-0.243865	0.675775	-0.360867	0.718199	0.999977
ACSP50_0676	transcription termination/antitermination protein NusG	24335.5	-0.323682	0.678611	-0.476978	0.633378	0.999977
ACSP50_0677	50S ribosomal protein L1	19383.1	-0.172664	0.673491	-0.256371	0.797664	0.999977
ACSP50_0678	ABC transporter ATP-binding protein	222.495	-0.320089	0.716996	-0.44643	0.655286	0.999977
ACSP50_0679	hypothetical protein	39.8933	-0.662256	0.821921	-0.805742	0.420392	0.999977
ACSP50_0680	50S ribosomal protein L10	30670.4	-0.420842	0.683287	-0.615909	0.537955	0.999977
ACSP50_0681	50S ribosomal protein L7/L12	17641.6	-0.568343	0.692652	-0.820532	0.411913	0.999977
ACSP50_0682	DNA-directed RNA polymerase subunit beta	134216	-0.152757	0.672593	-0.227116	0.820333	0.999977
ACSP50_0683	DNA-directed RNA polymerase subunit beta'	91883.4	-0.109616	0.671829	-0.16316	0.870392	0.999977
ACSP50_0684	hypothetical protein	163.917	-0.144404	0.724326	-0.199363	0.841979	0.999977
ACSP50_0685	hypothetical protein	414.023	0.0503453	0.693896	0.0725544	0.942161	0.999977
ACSP50_0686	30S ribosomal protein S12	79975.7	-0.124466	0.672091	-0.185193	0.853078	0.999977
ACSP50_0687	30S ribosomal protein S7	25971.2	-0.163092	0.673135	-0.242287	0.808558	0.999977
ACSP50_0688	elongation factor G	107041	-0.0101953	0.670967	-0.015195	0.987877	0.999977
ACSP50_0690	30S ribosomal protein S10	76596.9	0.175652	0.673177	0.260929	0.794147	0.999977
ACSP50_0691	50S ribosomal protein L3	49082.9	-0.0300419	0.671136	-0.0447627	0.964296	0.999977
ACSP50_0692	50S ribosomal protein L4	14916.7	-0.175994	0.673727	-0.261225	0.793919	0.999977
ACSP50_0693	50S ribosomal protein L23	13543.5	-0.182774	0.673965	-0.271193	0.786243	0.999977
ACSP50_0694	50S ribosomal protein L2	30156.9	-0.111831	0.672089	-0.166394	0.867847	0.999977
ACSP50_0695	30S ribosomal protein S19	24454	-0.198501	0.674054	-0.294488	0.768385	0.999977
ACSP50_0696	50S ribosomal protein L22	14948	-0.330779	0.679178	-0.487029	0.626238	0.999977
ACSP50_0697	30S ribosomal protein S3	24949.2	-0.0836017	0.671768	-0.12445	0.900959	0.999977
ACSP50_0698	50S ribosomal protein L16	29674.7	-0.229921	0.674916	-0.340665	0.733356	0.999977
ACSP50_0699	50S ribosomal protein L29	11556.2	-0.318949	0.678849	-0.469838	0.638471	0.999977
ACSP50_0700	30S ribosomal protein S17	19887.9	-0.351955	0.679948	-0.51762	0.604724	0.999977
ACSP50_0701	50S ribosomal protein L14	32051.1	-0.211986	0.674342	-0.31436	0.753248	0.999977
ACSP50_0702	50S ribosomal protein L24	42337.5	-0.114959	0.672043	-0.171059	0.864178	0.999977
ACSP50_0703	50S ribosomal protein L5	36731.9	-0.217576	0.674469	-0.322589	0.747007	0.999977
ACSP50_0705	30S ribosomal protein S8	25774.7	-0.136341	0.672575	-0.202715	0.839358	0.999977
ACSP50_0706	50S ribosomal protein L6	41570	-0.463237	0.685619	-0.675647	0.499265	0.999977
ACSP50_0707	50S ribosomal protein L18	19452	-0.30406	0.677872	-0.448551	0.653755	0.999977
ACSP50_0708	30S ribosomal protein S5	17167.9	-0.390699	0.681933	-0.572928	0.566693	0.999977
ACSP50_0709	50S ribosomal protein L30	13518.9	-0.168969	0.673627	-0.250835	0.801942	0.999977
ACSP50_0710	50S ribosomal protein L15	20728.9	-0.309763	0.678081	-0.456823	0.647798	0.999977
ACSP50_0712	adenylate kinase	7613.54	-0.225422	0.675744	-0.333591	0.738688	0.999977
ACSP50_0713	type I methionyl aminopeptidase	5263.37	-0.102993	0.67353	-0.152915	0.878465	0.999977
ACSP50_0714	hypothetical protein	1109.82	-0.162799	0.681573	-0.238858	0.811216	0.999977
ACSP50_0715	translation initiation factor IF-1	24846.9	-0.284605	0.676977	-0.420406	0.674189	0.999977
ACSP50_0716	50S ribosomal protein L36	8955.33	-0.160588	0.673811	-0.238328	0.811627	0.999977
ACSP50_0717	30S ribosomal protein S13	53299.5	0.112395	0.671952	0.167267	0.86716	0.999977
ACSP50_0718	30S ribosomal protein S11	21220.6	-0.273122	0.676603	-0.403667	0.686457	0.999977
ACSP50_0719	30S ribosomal protein S4	19120.7	-0.263703	0.676304	-0.389918	0.696597	0.999977
ACSP50_0720	DNA-directed RNA polymerase subunit alpha	42894.8	-0.261014	0.675919	-0.386161	0.699377	0.999977
ACSP50_0721	50S ribosomal protein L17	22175.4	-0.216441	0.674613	-0.320838	0.748333	0.999977
ACSP50_0722	tRNA pseudouridine(38;39;40) synthase TruA	581.506	0.2392	0.691168	0.34608	0.729283	0.999977
ACSP50_0723	hypothetical protein	58.6613	-0.658432	0.798101	-0.824998	0.409373	0.999977
ACSP50_0724	16S RNA G1207 methylase RsmC	502.819	0.192779	0.692307	0.278459	0.78066	0.999977
ACSP50_0725	ABC transporter	4648.22	-0.872032	0.71789	-1.21472	0.224475	0.999977
ACSP50_0729	thiazole synthase	1970.92	1.00563	0.73195	1.37391	0.16947	0.999977
ACSP50_0730	thiamine phosphate synthase	406.79	1.11488	0.754968	1.47672	0.13975	0.999977
ACSP50_0731	hydroxymethylpyrimidine/phosphomethylpyrimidine kinase	1713.27	0.911692	0.724232	1.25884	0.208088	0.999977
ACSP50_0732	phosphomethylpyrimidine synthase	11570.4	0.730513	0.705003	1.03618	0.300116	0.999977
ACSP50_0733	signal peptidase	100.912	-0.773001	0.773103	-0.999867	0.317375	0.999977
ACSP50_0734	hypothetical protein	18.8507	-0.268785	0.851295	-0.315737	0.752202	0.999977
ACSP50_0736	hypothetical protein	613.547	1.05634	0.744451	1.41895	0.155914	0.999977
ACSP50_0737	histidine kinase	1169.26	-1.25008	0.756375	-1.65272	0.0983869	0.999977
ACSP50_0738	dynein regulation protein LC7	488.306	-0.712637	0.719726	-0.99015	0.322101	0.999977
ACSP50_0739	hypothetical protein	512.809	-0.13534	0.690766	-0.195928	0.844666	0.999977
ACSP50_0740	ATP-binding protein	770.177	-0.265292	0.688251	-0.385459	0.699898	0.999977
ACSP50_0741	bifunctional uroporphyrinogen-III synthetase/response regulator domain protein	557.54	1.15958	0.754448	1.53699	0.124295	0.999977
ACSP50_0742	50S ribosomal protein L13	32382.6	-0.138069	0.672528	-0.205299	0.837339	0.999977
ACSP50_0743	30S ribosomal protein S9	13300.4	0.0392523	0.671736	0.0584342	0.953403	0.999977
ACSP50_0744	phosphoglucosamine mutase	3090.33	0.0996648	0.674813	0.147693	0.882585	0.999977
ACSP50_0745	aminotransferase	303.002	-0.223885	0.704409	-0.317833	0.750611	0.999977
ACSP50_0746	Putative membrane protein mmpS4	1366.9	-0.448241	0.691335	-0.64837	0.516746	0.999977
ACSP50_0747	glutamine--fructose-6-phosphate aminotransferase	5327.37	-0.391878	0.683235	-0.573563	0.566263	0.999977
ACSP50_0748	hypothetical protein	38.8433	0.443517	0.81767	0.542415	0.587532	0.999977
ACSP50_0749	hypothetical protein	12.1344	0.387903	0.850819	0.455918	0.648449	0.999977
ACSP50_0750	hypothetical protein	27.4615	-0.0231491	0.834654	-0.027735	0.977874	0.999977
ACSP50_0751	holo-ACP synthase	838.645	-0.708611	0.712593	-0.994411	0.320023	0.999977
ACSP50_0752	bifunctional ADP-dependent (S)-NAD(P)H-hydrate dehydratase/NAD(P)H-hydrate epimerase	465.261	-0.998033	0.743093	-1.34308	0.179246	0.999977
ACSP50_0753	alanine racemase	1001.26	0.508902	0.697258	0.729861	0.465475	0.999977
ACSP50_0754	alpha/beta hydrolase	1325.07	0.431519	0.690613	0.624835	0.532079	0.999977
ACSP50_0755	tRNA threonylcarbamoyladenosine biosynthesis protein TsaE	1109.5	0.275082	0.684895	0.401641	0.687948	0.999977
ACSP50_0756	uracil-DNA glycosylase	1007.16	0.0566547	0.680871	0.0832091	0.933685	0.999977
ACSP50_0757	tRNA threonylcarbamoyladenosine biosynthesis protein TsaB	741.832	-0.00249535	0.684022	-0.00364805	0.997089	0.999977
ACSP50_0758	ribosomal-protein-alanine N-acetyltransferase RimI	517.542	0.159088	0.691042	0.230214	0.817926	0.999977
ACSP50_0759	tRNA N6-adenosine(37)-threonylcarbamoyltransferase complex transferase subunit TsaD	602.581	0.0550544	0.687116	0.0801239	0.936139	0.999977
ACSP50_0760	hypothetical protein	651.077	0.0969748	0.686393	0.141282	0.887647	0.999977
ACSP50_0761	multidrug ABC transporter permease	382.6	0.0615263	0.695715	0.0884361	0.92953	0.999977
ACSP50_0762	multidrug ABC transporter ATP-binding protein	100.863	-0.282444	0.75187	-0.375655	0.707174	0.999977
ACSP50_0765	methyltransferase	73.6663	0.156171	0.768808	0.203133	0.839031	0.999977
ACSP50_0766	aminoacyl-tRNA deacylase	136.844	0.178292	0.733234	0.243159	0.807883	0.999977
ACSP50_0771	hypothetical protein	311.773	0.889797	0.741523	1.19996	0.230155	0.999977
ACSP50_0772	peptidase M16	218.278	0.48765	0.724843	0.672766	0.501096	0.999977
ACSP50_0773	peptidase	162.073	0.234364	0.726604	0.322547	0.747039	0.999977
ACSP50_0774	molybdopterin-binding oxidoreductase	175.994	0.501434	0.73332	0.683786	0.494111	0.999977
ACSP50_0775	transcriptional regulator	7998.4	0.470268	0.686986	0.684537	0.493636	0.999977
ACSP50_0776	LuxR-family transcriptional regulator	692.554	-2.04184	0.82274	-2.48175	0.0130738	0.992258
ACSP50_0777	hypothetical protein	2419.51	0.210989	0.678081	0.311156	0.755682	0.999977
ACSP50_0778	IMP dehydrogenase	12252	-0.126567	0.672824	-0.188113	0.850788	0.999977
ACSP50_0779	inosine 5-monophosphate dehydrogenase	6611.81	0.0636539	0.67268	0.0946274	0.924611	0.999977
ACSP50_0780	peptidase M1	605.864	-0.0566373	0.687049	-0.0824356	0.9343	0.999977
ACSP50_0781	LytR family transcriptional regulator	615.657	-0.209184	0.689456	-0.303404	0.761582	0.999977
ACSP50_0782	GMP synthetase	4909.81	0.183658	0.675278	0.271973	0.785643	0.999977
ACSP50_0783	NUDIX hydrolase	1032.57	-0.165233	0.682269	-0.242181	0.80864	0.999977
ACSP50_0784	NUDIX hydrolase	1651.11	0.408585	0.688024	0.593852	0.552611	0.999977
ACSP50_0785	CDP-alcohol phosphatidyltransferase	6028.64	0.269108	0.67762	0.397137	0.691266	0.999977
ACSP50_0786	phosphatidylserine decarboxylase	2957.9	0.712366	0.705721	1.00942	0.312775	0.999977
ACSP50_0787	hypothetical protein	141.906	-0.550556	0.744856	-0.739144	0.459819	0.999977
ACSP50_0788	uncharacterized protein	370.415	-0.188501	0.698454	-0.269884	0.787249	0.999977
ACSP50_0789	ATPase	1242.77	0.195547	0.681434	0.286964	0.77414	0.999977
ACSP50_0790	two-component system response regulator LuxR family	1016.47	0.56882	0.70093	0.811522	0.417066	0.999977
ACSP50_0795	peptide ABC transporter ATP-binding protein	2018.33	1.06661	0.737283	1.44667	0.14799	0.999977
ACSP50_0796	Intracellular chorismate mutase	383.05	0.995701	0.745984	1.33475	0.181959	0.999977
ACSP50_0797	bifunctional metallophosphatase/5'-nucleotidase	1279.16	-1.00135	0.733638	-1.36491	0.172281	0.999977
ACSP50_0798	ATP-dependent DNA helicase PcrA	1653.3	-0.0604787	0.67715	-0.0893136	0.928833	0.999977
ACSP50_0799	peptidase M23	25.377	-0.165467	0.839339	-0.197139	0.843719	0.999977
ACSP50_0800	peptidase M23	5562.06	-0.194267	0.675321	-0.287666	0.773602	0.999977
ACSP50_0801	methylmalonyl-CoA mutase	1685.96	-0.854228	0.71939	-1.18743	0.235056	0.999977
ACSP50_0804	uncharacterized protein	1855.08	0.186817	0.678649	0.275278	0.783103	0.999977
ACSP50_0805	phosphoribosylglycinamide formyltransferase	3321.95	0.0472608	0.67405	0.0701148	0.944102	0.999977
ACSP50_0806	bifunctionalphosphoribosylaminoimidazolecarboxamide formyltransferase/inosine monophosphate cyclohydrolase	2884.57	-0.174685	0.676471	-0.25823	0.79623	0.999977
ACSP50_0807	hypothetical protein	616.881	-0.14338	0.687918	-0.208426	0.834896	0.999977
ACSP50_0808	BTB/POZ domain-containing protein KCTD9	445.736	0.0766455	0.692586	0.110666	0.911881	0.999977
ACSP50_0809	isocitrate dehydrogenase	40141.4	0.619482	0.695978	0.890088	0.373419	0.999977
ACSP50_0811	DeoR family transcriptional regulator	598.676	-0.12178	0.687996	-0.177007	0.859503	0.999977
ACSP50_0812	glycosyl transferase	30.2158	-0.370768	0.831863	-0.445708	0.655808	0.999977
ACSP50_0813	sulfotransferase	16.0383	-1.0427	0.851634	-1.22435	0.220821	0.999977
ACSP50_0815	hypothetical protein	9.13184	0.439185	0.836021	0.525328	0.599355	0.999977
ACSP50_0816	glyoxalase	77.5625	0.409308	0.771253	0.530706	0.595623	0.999977
ACSP50_0817	endoglucanase	30.4886	-0.696474	0.837574	-0.831537	0.40567	0.999977
ACSP50_0818	hypothetical protein	6.96461	-0.104416	0.816774	-0.12784	0.898276	0.999977
ACSP50_0819	multi antimicrobial extrusion protein MatE	1.91895	-0.380993	0.552454	-0.689638	0.490422	0.999977
ACSP50_0820	sulfotransferase	13.4081	-0.201926	0.853527	-0.236578	0.812984	0.999977
ACSP50_0821	hypothetical protein	10.4469	-0.12786	0.846463	-0.151052	0.879935	0.999977
ACSP50_0822	hypothetical protein	11.7374	0.685881	0.846458	0.810295	0.417771	0.999977
ACSP50_0823	LPS biosynthesis protein	39.4717	0.00638957	0.811493	0.00787384	0.993718	0.999977
ACSP50_0824	adenylyl-sulfate kinase	652.937	-0.170836	0.68766	-0.248431	0.803801	0.999977
ACSP50_0825	endoglucanase	336.149	-1.94766	0.822449	-2.36812	0.0178787	0.999977
ACSP50_0826	ABC transporter	1321.63	-0.349358	0.686558	-0.508855	0.610854	0.999977
ACSP50_0827	uncharacterized protein	1221.35	-0.325979	0.68615	-0.475085	0.634727	0.999977
ACSP50_0828	ABC transporter	669.093	0.0969639	0.68601	0.141345	0.887598	0.999977
ACSP50_0829	integral membrane protein	819.883	0.141918	0.684156	0.207435	0.83567	0.999977
ACSP50_0831	putative quinone oxidoreductase; YhdH/YhfP family	19.0822	-0.818223	0.853867	-0.958256	0.337934	0.999977
ACSP50_0833	hypothetical protein	414.981	-0.287772	0.698933	-0.411731	0.680537	0.999977
ACSP50_0834	conserved hypothetical protein	173.99	-1.04532	0.76911	-1.35912	0.174107	0.999977
ACSP50_0835	phosphoenolpyruvate carboxylase	21539.8	1.2241	0.748525	1.63535	0.101977	0.999977
ACSP50_0836	formyl transferase	12.4072	-0.21603	0.852092	-0.253529	0.799859	0.999977
ACSP50_0837	transcription-repair coupling factor	4679.19	-0.0278128	0.673075	-0.0413219	0.967039	0.999977
ACSP50_0838	uncharacterized protein	572.711	-0.319897	0.69435	-0.460714	0.645004	0.999977
ACSP50_0839	nucleoside triphosphate pyrophosphohydrolase	206.895	-0.242227	0.717059	-0.337805	0.73551	0.999977
ACSP50_0840	uncharacterized protein	2295.21	0.224751	0.678707	0.331146	0.740534	0.999977
ACSP50_0841	hypothetical protein	451.253	-0.105534	0.692687	-0.152355	0.878907	0.999977
ACSP50_0842	hypothetical protein	28.1067	0.19804	0.834036	0.237448	0.81231	0.999977
ACSP50_0844	septum site-determining protein MinC	4031.2	0.884226	0.719204	1.22945	0.218903	0.999977
ACSP50_0845	hypothetical protein	2404.09	0.990375	0.729852	1.35695	0.174796	0.999977
ACSP50_0846	N-acetylglutamate synthase	1521.26	0.463255	0.691495	0.669932	0.502901	0.999977
ACSP50_0847	exopolyphosphatase	404.081	-0.0100447	0.694269	-0.014468	0.988457	0.999977
ACSP50_0848	hypothetical protein	206.184	-0.167528	0.71546	-0.234155	0.814865	0.999977
ACSP50_0849	uracil-DNA glycosylase; family 4	173.464	0.810004	0.752282	1.07673	0.281601	0.999977
ACSP50_0850	hypothetical protein	857.03	0.0497379	0.682478	0.0728785	0.941903	0.999977
ACSP50_0851	hypothetical protein	390.442	0.39202	0.70442	0.556516	0.577858	0.999977
ACSP50_0852	ATPase	1267.41	-0.110685	0.679531	-0.162885	0.870609	0.999977
ACSP50_0853	hypothetical protein	330.176	0.575398	0.718092	0.801287	0.422965	0.999977
ACSP50_0854	hypothetical protein	342.913	0.193404	0.700396	0.276135	0.782444	0.999977
ACSP50_0855	NADH dehydrogenase	21125.7	0.536061	0.690393	0.776458	0.437479	0.999977
ACSP50_0857	uncharacterized protein	4708.91	0.184646	0.67539	0.273392	0.784552	0.999977
ACSP50_0858	hypothetical protein	248.039	0.27445	0.711814	0.385565	0.699819	0.999977
ACSP50_0859	acetyl-CoA acetyltransferase	5394.96	1.1168	0.739667	1.50987	0.131076	0.999977
ACSP50_0860	lipase	1375.4	0.533098	0.696359	0.765551	0.443943	0.999977
ACSP50_0861	lipase	3786.68	0.81027	0.712986	1.13645	0.25577	0.999977
ACSP50_0862	uncharacterized protein	2478.38	0.362954	0.683856	0.530747	0.595594	0.999977
ACSP50_0863	cystathionine beta-synthase	16228.1	0.628864	0.696992	0.902254	0.366922	0.999977
ACSP50_0864	peptidase S1	66.7263	-0.160925	0.775554	-0.207497	0.835622	0.999977
ACSP50_0865	hypothetical protein	63.9061	0.355893	0.782206	0.454986	0.649119	0.999977
ACSP50_0866	GCN5 family acetyltransferase	648.254	-0.273838	0.690781	-0.396418	0.691796	0.999977
ACSP50_0867	ribonuclease Z	2696.35	-0.465914	0.689026	-0.676192	0.498919	0.999977
ACSP50_0869	polyphosphate kinase 2	7386.78	0.70306	0.703248	0.999733	0.31744	0.999977
ACSP50_0870	CHAD domain-containing protein	4354.89	0.447467	0.686638	0.651679	0.514609	0.999977
ACSP50_0871	hypothetical protein	25.4184	-0.0976648	0.838961	-0.116412	0.907326	0.999977
ACSP50_0872	hypothetical protein	15.7409	0.584455	0.854172	0.684236	0.493826	0.999977
ACSP50_0873	hypothetical protein	2528.12	-1.17354	0.746239	-1.5726	0.115811	0.999977
ACSP50_0874	peptide-methionine (S)-S-oxide reductase	3549.81	0.14024	0.675075	0.207739	0.835432	0.999977
ACSP50_0875	HIT family protein	927.952	0.315875	0.688117	0.459043	0.646203	0.999977
ACSP50_0876	cystathionine gamma-synthase	4800.89	-0.111506	0.673841	-0.165478	0.868568	0.999977
ACSP50_0877	amidase	2829.66	-0.664566	0.702214	-0.946386	0.343952	0.999977
ACSP50_0878	threonine ammonia-lyase	940.729	0.0317551	0.681392	0.0466032	0.962829	0.999977
ACSP50_0879	Zn-dependent protease	216.971	0.288576	0.716742	0.402623	0.687226	0.999977
ACSP50_0880	transcription elongation factor GreA	2275.89	-0.0411812	0.675386	-0.0609742	0.95138	0.999977
ACSP50_0881	hypothetical protein	663.112	0.0570562	0.68573	0.0832051	0.933688	0.999977
ACSP50_0882	mycothiol conjugate amidase Mca	8423.17	0.0560566	0.672288	0.0833817	0.933548	0.999977
ACSP50_0883	uncharacterized protein	2457.03	0.437594	0.687739	0.636278	0.524595	0.999977
ACSP50_0884	diguanylate cyclase	749.057	0.4984	0.699572	0.712435	0.476195	0.999977
ACSP50_0885	hypothetical protein	53.1449	0.627745	0.802905	0.781842	0.434308	0.999977
ACSP50_0886	thioredoxin	1746.6	0.597668	0.699295	0.854672	0.392733	0.999977
ACSP50_0887	5-(carboxyamino)imidazole ribonucleotide synthase	5709.14	-0.103352	0.673387	-0.153481	0.878019	0.999977
ACSP50_0888	5-(carboxyamino)imidazole ribonucleotide mutase	1126.21	-0.0162316	0.679665	-0.0238817	0.980947	0.999977
ACSP50_0889	uncharacterized protein	2236.72	0.191738	0.677881	0.282849	0.777292	0.999977
ACSP50_0890	acyl-CoA dehydrogenase	6082.45	1.39185	0.764683	1.82017	0.0687334	0.999977
ACSP50_0891	hypothetical protein	207.456	-0.880825	0.751439	-1.17218	0.241123	0.999977
ACSP50_0892	Serine/threonine-protein kinase PknD	285.012	0.145061	0.704363	0.205947	0.836832	0.999977
ACSP50_0893	hypothetical protein	206.351	0.531065	0.729021	0.728464	0.46633	0.999977
ACSP50_0894	hypothetical protein	300.036	0.878067	0.741474	1.18422	0.236327	0.999977
ACSP50_0895	hypothetical protein	302.326	0.468192	0.714202	0.655546	0.512116	0.999977
ACSP50_0896	hypothetical protein	819.746	-1.63238	0.791518	-2.06234	0.0391754	0.999977
ACSP50_0897	putative signaling protein	64.2112	-0.95974	0.806769	-1.18961	0.2342	0.999977
ACSP50_0898	hypothetical protein	83.9218	-1.24364	0.809985	-1.53538	0.12469	0.999977
ACSP50_0899	uncharacterized protein	590.167	-1.12426	0.750843	-1.49733	0.134307	0.999977
ACSP50_0900	hypothetical protein	339.386	-1.03127	0.75123	-1.37278	0.169821	0.999977
ACSP50_0901	ABC-type spermidine/putrescine transport protein	67.7349	-0.893504	0.800597	-1.11605	0.264402	0.999977
ACSP50_0902	hypothetical protein	95.1304	-0.426491	0.759747	-0.561359	0.574553	0.999977
ACSP50_0903	SARP family transcriptional regulator	968.428	0.592082	0.702906	0.842334	0.399601	0.999977
ACSP50_0904	hypothetical protein	0.521118	0.167716	0.38975	0.430316	0.666966	0.999977
ACSP50_0905	uncharacterized protein	4.00342	0.0302665	0.743284	0.0407199	0.967519	0.999977
ACSP50_0906	2-isopropylmalate synthase	33.3593	0.516736	0.828607	0.623619	0.532878	0.999977
ACSP50_0907	ATPase	67.2397	0.590284	0.786755	0.750277	0.453088	0.999977
ACSP50_0908	4'-phosphopantetheinyl transferase	81.0693	0.0866701	0.761868	0.11376	0.909428	0.999977
ACSP50_0909	hypothetical protein	46.2294	-0.235176	0.802147	-0.293183	0.769382	0.999977
ACSP50_0910	hypothetical protein	5.44264	-0.2083	0.786682	-0.264783	0.791177	0.999977
ACSP50_0911	ornithine carbamoyltransferase	10.8439	-0.419364	0.846225	-0.49557	0.620198	0.999977
ACSP50_0912	2;3-diaminopropionate biosynthesis protein SbnA	15.4512	-0.0817363	0.854079	-0.0957012	0.923758	0.999977
ACSP50_0913	ornithine cyclodeaminase	4.08618	0.399969	0.737276	0.542495	0.587477	0.999977
ACSP50_0914	hypothetical protein	3.60644	0.511639	0.705974	0.724728	0.468619	0.999977
ACSP50_0915	uncharacterized protein	0.959476	-0.20998	0.432067	-0.48599	0.626974	0.999977
ACSP50_0916	hypothetical protein	2.08447	0.409601	0.56604	0.723626	0.469296	0.999977
ACSP50_0918	asparagine synthase	129.224	-1.55654	0.814574	-1.91087	0.0560213	0.999977
ACSP50_0919	hypothetical protein	33.4252	-0.0611299	0.822778	-0.074297	0.940774	0.999977
ACSP50_0921	SARP family transcriptional regulator	5.83962	-0.608481	0.781948	-0.778161	0.436474	0.999977
ACSP50_0922	hypothetical protein	43.4092	0.480181	0.811332	0.591843	0.553956	0.999977
ACSP50_0923	antibiotic synthesis protein MbtH	25.5425	0.104645	0.83871	0.124769	0.900706	0.999977
ACSP50_0924	non-ribosomal peptide synthetase	47.2717	-0.187696	0.799952	-0.234635	0.814492	0.999977
ACSP50_0925	non-ribosomal peptide synthetase	177.929	-0.126366	0.720565	-0.175371	0.860788	0.999977
ACSP50_0926	multidrug transporter	5.96375	-0.118292	0.799447	-0.147968	0.882368	0.999977
ACSP50_0927	uncharacterized protein	339.379	-0.45817	0.710862	-0.644527	0.519234	0.999977
ACSP50_0928	Putative membrane protein mmpL11	677.313	-0.173237	0.687206	-0.252089	0.800972	0.999977
ACSP50_0929	uncharacterized protein	747.854	0.0368199	0.684009	0.0538296	0.957071	0.999977
ACSP50_0930	thioesterase	21.9606	-0.968293	0.853099	-1.13503	0.256363	0.999977
ACSP50_0931	antibiotic synthesis protein MbtH	5.79824	-0.775883	0.766705	-1.01197	0.311552	0.999977
ACSP50_0932	non-ribosomal peptide synthetase	59.8031	-0.119148	0.782655	-0.152236	0.879001	0.999977
ACSP50_0933	ArsR-family transcriptional regulator	2429.91	-0.90518	0.722331	-1.25314	0.210155	0.999977
ACSP50_0934	hypothetical protein	3650.52	-0.660892	0.70124	-0.942461	0.345957	0.999977
ACSP50_0935	non-ribosomal peptide synthetase	392.838	-0.326336	0.701545	-0.465167	0.641812	0.999977
ACSP50_0936	protein tolB	117.86	-0.461515	0.749552	-0.615721	0.538078	0.999977
ACSP50_0937	RNA polymerase sigma factor	389.192	0.00354133	0.695093	0.00509475	0.995935	0.999977
ACSP50_0938	hypothetical protein	276.808	0.403415	0.713453	0.56544	0.571775	0.999977
ACSP50_0939	radical SAM protein	311.249	0.0027625	0.700626	0.0039429	0.996854	0.999977
ACSP50_0942	rRNA methyltransferase	182.835	0.438268	0.728848	0.601316	0.54763	0.999977
ACSP50_0943	pyridine nucleotide-disulfide oxidoreductase	13.8878	-0.246603	0.853859	-0.28881	0.772726	0.999977
ACSP50_0944	transcriptional regulator	29.1903	0.317231	0.833023	0.380819	0.703338	0.999977
ACSP50_0945	hypothetical protein	1.91895	-0.380993	0.552454	-0.689638	0.490422	0.999977
ACSP50_0946	LacI family transcriptional regulator	59.7449	-0.577793	0.793824	-0.727861	0.466699	0.999977
ACSP50_0947	glucosylceramidase	27.6102	-0.565041	0.839772	-0.672851	0.501042	0.999977
ACSP50_0948	glucosylceramidase	550.379	-0.0655711	0.688647	-0.0952173	0.924142	0.999977
ACSP50_0949	GntR family transcriptional regulator	860.304	0.914529	0.728905	1.25466	0.209602	0.999977
ACSP50_0950	cystathionine gamma-synthase	787.074	1.86726	0.809865	2.30564	0.0211306	0.999977
ACSP50_0951	SnoaL-like polyketide cyclase	5438.75	0.677736	0.701712	0.965832	0.334128	0.999977
ACSP50_0952	Triple functional domain protein	1405.08	0.190787	0.680419	0.280397	0.779173	0.999977
ACSP50_0953	acyl-CoA thioesterase	558.557	0.952175	0.736685	1.29251	0.196179	0.999977
ACSP50_0954	TIGR03089 family protein	561.359	0.577617	0.708257	0.815547	0.414759	0.999977
ACSP50_0955	glycosyl transferase family 1	5434.9	0.26479	0.677639	0.390754	0.695979	0.999977
ACSP50_0956	mannose-1-phosphate guanylyltransferase	5262.48	0.101487	0.673508	0.150684	0.880225	0.999977
ACSP50_0957	hypothetical protein	200.445	0.705797	0.740394	0.953272	0.340452	0.999977
ACSP50_0958	NUDIX hydrolase	237.923	0.371449	0.716655	0.518309	0.604242	0.999977
ACSP50_0959	F420-0--gamma-glutamyl ligase	1724.86	0.482747	0.691929	0.697683	0.485375	0.999977
ACSP50_0960	2-phospho-L-lactate transferase	2473.85	0.271875	0.680042	0.399791	0.689311	0.999977
ACSP50_0961	Protein piccolo	2993.83	-0.00203286	0.674222	-0.00301512	0.997594	0.999977
ACSP50_0963	WhiB family transcriptional regulator	5816.51	-0.673531	0.701292	-0.960415	0.336846	0.999977
ACSP50_0964	hypothetical protein	274.334	0.212711	0.706918	0.3009	0.763491	0.999977
ACSP50_0965	hypothetical protein	1069.5	0.387641	0.69	0.561799	0.574253	0.999977
ACSP50_0966	polysaccharide deacetylase	676.537	-1.24239	0.759727	-1.63531	0.101984	0.999977
ACSP50_0967	UDP-glucose 4-epimerase	88.3391	-0.925155	0.788509	-1.1733	0.240677	0.999977
ACSP50_0968	aldehyde dehydrogenase	567.431	-0.792539	0.723603	-1.09527	0.273399	0.999977
ACSP50_0969	diguanylate cyclase	53.2109	0.23187	0.79218	0.292699	0.769752	0.999977
ACSP50_0970	endonuclease V	10.3228	-0.49591	0.842772	-0.588427	0.556246	0.999977
ACSP50_0971	phosphomannomutase/phosphoglucomutase	1834.91	-0.490234	0.692072	-0.708356	0.478724	0.999977
ACSP50_0972	tetraacyldisaccharide 4'-kinase	3527.14	-0.332486	0.681354	-0.487978	0.625566	0.999977
ACSP50_0973	bifunctional glucose-6-phosphate/mannose-6-phosphate isomerase	2182.3	-0.291882	0.681332	-0.428399	0.66836	0.999977
ACSP50_0974	cation diffusion facilitator transporter	2513.54	-0.29775	0.680984	-0.437236	0.66194	0.999977
ACSP50_0975	mannose-6-phosphate isomerase; class I	1563.08	-0.541278	0.69612	-0.777564	0.436826	0.999977
ACSP50_0976	helix-turn-helix domain-containing protein; DNA-binding protein	1754.04	-0.510539	0.693544	-0.73613	0.461651	0.999977
ACSP50_0977	hypothetical protein	332.13	-1.55611	0.794508	-1.95858	0.0501621	0.999977
ACSP50_0978	putative two-component system response regulator	1991.19	-0.144185	0.677328	-0.212873	0.831426	0.999977
ACSP50_0979	two-component system; OmpR family; sensor histidine kinase	2535.63	0.217227	0.678078	0.320356	0.748698	0.999977
ACSP50_0980	Lipoprotein lpqB	1329.92	0.234396	0.682049	0.343664	0.731099	0.999977
ACSP50_0981	phosphoribosyltransferase	130.856	0.390137	0.741415	0.526206	0.598745	0.999977
ACSP50_0982	ribosomal subunit interface protein	7976.87	-0.136435	0.673446	-0.202592	0.839454	0.999977
ACSP50_0983	GMP synthase	458.855	0.0298464	0.691696	0.0431496	0.965582	0.999977
ACSP50_0984	preprotein translocase subunit SecA	20516.9	0.0919756	0.671959	0.136877	0.891128	0.999977
ACSP50_0985	hypothetical protein	116.199	0.3593	0.746316	0.481432	0.63021	0.999977
ACSP50_0986	excisionase family DNA binding domain-containing protein	264.523	-0.0515986	0.705507	-0.0731369	0.941697	0.999977
ACSP50_0987	uncharacterized protein	222.95	-0.208752	0.713531	-0.292561	0.769858	0.999977
ACSP50_0988	uncharacterized protein	2731.12	0.77223	0.710781	1.08645	0.277279	0.999977
ACSP50_0989	PadR family transcriptional regulator	1134.65	-1.06199	0.739724	-1.43566	0.1511	0.999977
ACSP50_0990	peptide chain release factor 2	10912.2	0.297026	0.677977	0.438106	0.661309	0.999977
ACSP50_0992	cell division protein FtsY	10920.4	-0.32124	0.678997	-0.47311	0.636135	0.999977
ACSP50_0993	peptidase M23	62.3673	-0.0625377	0.779339	-0.0802445	0.936043	0.999977
ACSP50_0994	SsrA-binding protein	3095.18	0.169556	0.676114	0.250781	0.801984	0.999977
ACSP50_0995	DNA-directed RNA polymerase II subunit RPB1	885.155	0.246842	0.686054	0.3598	0.718997	0.999977
ACSP50_0997	hypothetical protein	600.327	0.820422	0.724944	1.1317	0.257759	0.999977
ACSP50_0998	cell division protein FtsK	49.7286	0.259723	0.797355	0.325731	0.744628	0.999977
ACSP50_0999	hypothetical protein	17.8499	-0.282496	0.852541	-0.331357	0.740375	0.999977
ACSP50_1000	hypothetical protein	13.0939	0.268208	0.853067	0.314404	0.753214	0.999977
ACSP50_1001	hypothetical protein	11.2577	0.763116	0.84284	0.905411	0.365248	0.999977
ACSP50_1002	XRE family transcriptional regulator	341.271	-1.21463	0.766226	-1.58521	0.112918	0.999977
ACSP50_1003	NUDIX hydrolase	194.428	-1.09398	0.769435	-1.42179	0.155086	0.999977
ACSP50_1004	hypothetical protein	47.6932	-0.765604	0.814859	-0.939553	0.347447	0.999977
ACSP50_1005	phosphohydrolase	210.195	-0.417946	0.722877	-0.578171	0.563149	0.999977
ACSP50_1006	hypothetical protein	12.159	-0.907932	0.843321	-1.07661	0.281652	0.999977
ACSP50_1007	XRE family transcriptional regulator	1173.31	0.134284	0.680528	0.197323	0.843575	0.999977
ACSP50_1008	hypothetical protein	2.96119	-0.176654	0.688755	-0.256484	0.797577	0.999977
ACSP50_1009	FOG: Transposase	4.64868	0.656929	0.739968	0.887781	0.374659	0.999977
ACSP50_1010	hypothetical protein	196.698	0.511724	0.729683	0.701296	0.483118	0.999977
ACSP50_1011	hypothetical protein	633.597	-0.294978	0.691876	-0.426345	0.669857	0.999977
ACSP50_1012	hypothetical protein	69.3564	-0.419958	0.778796	-0.53924	0.589721	0.999977
ACSP50_1013	ATPase involved in DNA repair	221.396	0.143265	0.712426	0.201094	0.840625	0.999977
ACSP50_1014	hypothetical protein	153.114	-0.0885814	0.72668	-0.121899	0.902979	0.999977
ACSP50_1015	hypothetical protein	283.348	-0.464756	0.715813	-0.64927	0.516164	0.999977
ACSP50_1016	hypothetical protein	192.543	-0.783295	0.746987	-1.04861	0.29436	0.999977
ACSP50_1017	hypothetical protein	59.794	-1.40569	0.832318	-1.68889	0.0912408	0.999977
ACSP50_1018	hypothetical protein	38.264	-0.241762	0.815241	-0.296553	0.766808	0.999977
ACSP50_1019	hypothetical protein	350.424	0.113536	0.698357	0.162575	0.870853	0.999977
ACSP50_1020	hypothetical protein	166.298	-0.340526	0.728838	-0.467218	0.640344	0.999977
ACSP50_1021	hypothetical protein	43.4338	-0.0311368	0.804832	-0.0386874	0.96914	0.999977
ACSP50_1022	Leupeptin-inactivating enzyme 2	92.2288	1.31913	0.810503	1.62754	0.103622	0.999977
ACSP50_1023	transcriptional regulator	47.8587	-0.595979	0.808594	-0.737056	0.461088	0.999977
ACSP50_1024	transcriptional regulator	123.8	-0.25215	0.739942	-0.34077	0.733276	0.999977
ACSP50_1025	RNA polymerase sigma24 factor	47.2135	-0.751872	0.814937	-0.922614	0.356209	0.999977
ACSP50_1026	hypothetical protein	22.4572	-0.0421046	0.84465	-0.0498485	0.960243	0.999977
ACSP50_1029	hypothetical protein	444.794	0.145981	0.693608	0.210466	0.833304	0.999977
ACSP50_1030	hypothetical protein	71.0271	-0.6436	0.785838	-0.818999	0.412787	0.999977
ACSP50_1032	hypothetical protein	925.954	-0.196317	0.684074	-0.286981	0.774127	0.999977
ACSP50_1033	5'-methylthioadenosine phosphorylase	699.561	-0.584532	0.705803	-0.82818	0.407568	0.999977
ACSP50_1034	putative response regulator receiver domain protein	0.959476	-0.20998	0.432067	-0.48599	0.626974	0.999977
ACSP50_1035	F420-dependent oxidoreductase	26.436	0.736165	0.844607	0.871606	0.383423	0.999977
ACSP50_1036	hypothetical protein	34.7817	-0.242064	0.821543	-0.294646	0.768264	0.999977
ACSP50_1037	hypothetical protein	26.502	0.0390097	0.836618	0.0466279	0.96281	0.999977
ACSP50_1038	pilus biosynthesis protein PilM	13.7637	-0.560227	0.852785	-0.656938	0.511221	0.999977
ACSP50_1039	peptidase A24	10.4469	-0.12786	0.846463	-0.151052	0.879935	0.999977
ACSP50_1040	type IV pilin PilA	32.3416	-0.177629	0.82555	-0.215164	0.82964	0.999977
ACSP50_1041	pilus biosynthesis protein PilC	67.0573	0.0848616	0.774448	0.109577	0.912745	0.999977
ACSP50_1042	twitching motility protein PilT	24.4175	-0.103465	0.840978	-0.123029	0.902084	0.999977
ACSP50_1043	type II secretion system protein E	69.1082	-0.60164	0.785695	-0.765743	0.443829	0.999977
ACSP50_1044	AraC family transcriptional regulator	166.168	0.745505	0.749561	0.994589	0.319936	0.999977
ACSP50_1045	MFS transporter	221.315	0.737042	0.739298	0.996948	0.31879	0.999977
ACSP50_1046	antirepressor	800.488	0.360489	0.691575	0.521258	0.602187	0.999977
ACSP50_1047	Nephrocystin-3	312.131	-1.0814	0.75693	-1.42867	0.153099	0.999977
ACSP50_1048	diguanylate cyclase	36.0722	0.128479	0.818039	0.157058	0.875199	0.999977
ACSP50_1049	HEXXH motif domain-containing protein	400.692	0.55556	0.712687	0.779529	0.435668	0.999977
ACSP50_1050	hypothetical protein	333.003	-0.117403	0.699702	-0.167789	0.866749	0.999977
ACSP50_1051	uncharacterized protein	342.805	-0.144583	0.699411	-0.206722	0.836227	0.999977
ACSP50_1052	hypothetical protein	444.842	-0.283052	0.697366	-0.405887	0.684826	0.999977
ACSP50_1053	hypothetical protein	4419.98	-1.02144	0.731247	-1.39684	0.162461	0.999977
ACSP50_1054	hypothetical protein	289.08	-0.410907	0.712638	-0.5766	0.56421	0.999977
ACSP50_1055	hypothetical protein	99.7959	-0.0614189	0.748917	-0.0820103	0.934639	0.999977
ACSP50_1056	phosphatase	144.603	0.0831636	0.729288	0.114034	0.909211	0.999977
ACSP50_1057	DNA primase	229.729	1.72328	0.812718	2.12039	0.0339733	0.999977
ACSP50_1058	hypothetical protein	209.691	-0.291172	0.718089	-0.405481	0.685124	0.999977
ACSP50_1059	helicase	391.186	0.143856	0.696273	0.206609	0.836315	0.999977
ACSP50_1060	hypothetical protein	48.5117	-1.48436	0.842921	-1.76097	0.078244	0.999977
ACSP50_1061	hypothetical protein	22.7882	0.547681	0.847474	0.64625	0.518117	0.999977
ACSP50_1062	hypothetical protein	119.044	-0.155937	0.740026	-0.210719	0.833107	0.999977
ACSP50_1063	hypothetical protein	29.3559	0.561399	0.836534	0.671102	0.502155	0.999977
ACSP50_1064	sensor domain-containing phosphodiesterase	1404.7	0.415128	0.689348	0.602204	0.547039	0.999977
ACSP50_1065	MarR family transcriptional regulator	219.454	0.903373	0.751386	1.20228	0.229257	0.999977
ACSP50_1066	S-(hydroxymethyl)mycothiol dehydrogenase	1835.18	0.145417	0.677766	0.214554	0.830115	0.999977
ACSP50_1067	hypothetical protein	437.656	0.256387	0.696763	0.367968	0.712897	0.999977
ACSP50_1068	ATP-dependent DNA ligase	573.718	-0.657811	0.713394	-0.922088	0.356483	0.999977
ACSP50_1069	FAD-binding monooxygenase	194.554	-0.354352	0.723056	-0.490075	0.624081	0.999977
ACSP50_1071	uncharacterized protein	420.111	0.06187	0.693669	0.0891924	0.928929	0.999977
ACSP50_1072	MFS transporter	1558.55	-0.0223389	0.677291	-0.0329827	0.973688	0.999977
ACSP50_1074	GCN5 family acetyltransferase	285.682	0.0816596	0.703433	0.116087	0.907583	0.999977
ACSP50_1075	amidase	1479.21	0.169638	0.67956	0.24963	0.802874	0.999977
ACSP50_1076	nicotinate phosphoribosyltransferase	3514.05	0.33727	0.681574	0.49484	0.620713	0.999977
ACSP50_1077	ATP-dependent Clp protease adaptor protein ClpS	6483.46	0.395472	0.683097	0.57894	0.56263	0.999977
ACSP50_1078	uncharacterized protein	3464.65	-0.0793585	0.674212	-0.117706	0.906301	0.999977
ACSP50_1080	molybdopterin synthase sulfur carrier subunit	5870.63	-0.300766	0.6789	-0.443019	0.657752	0.999977
ACSP50_1082	hypothetical protein	20.3482	0.7097	0.852247	0.83274	0.404992	0.999977
ACSP50_1083	MBL fold metallo-hydrolase	1108.55	0.353477	0.688083	0.513713	0.607453	0.999977
ACSP50_1084	glycosyl transferase	1911.98	-0.422374	0.687996	-0.61392	0.539268	0.999977
ACSP50_1085	ribonuclease PH	3332.12	-0.4479	0.687328	-0.651654	0.514624	0.999977
ACSP50_1086	non-canonical purine NTP pyrophosphatase	1054.18	-0.552589	0.699583	-0.789884	0.429595	0.999977
ACSP50_1087	histidine ammonia-lyase	150.328	0.515467	0.740481	0.696125	0.48635	0.999977
ACSP50_1088	imidazolonepropionase	109.044	0.543565	0.75706	0.717994	0.472761	0.999977
ACSP50_1089	formimidoylglutamate deiminase	138.846	0.177187	0.732506	0.241891	0.808864	0.999977
ACSP50_1090	Zn-dependent hydrolase	363.327	0.172442	0.698528	0.246865	0.805013	0.999977
ACSP50_1091	urocanate hydratase	515.781	0.29258	0.69498	0.420991	0.673762	0.999977
ACSP50_1092	RpiR family transcriptional regulator	286.759	0.765316	0.734172	1.04242	0.297217	0.999977
ACSP50_1093	sulfurase	562.058	-0.0949314	0.688611	-0.137859	0.890352	0.999977
ACSP50_1094	uncharacterized protein	3826.09	-0.472653	0.688405	-0.686591	0.49234	0.999977
ACSP50_1096	peroxiredoxin	1264.38	-0.422496	0.690475	-0.611892	0.540609	0.999977
ACSP50_1097	S-adenosylmethionine decarboxylase	239.304	0.229085	0.711608	0.321925	0.747509	0.999977
ACSP50_1098	alkaline shock protein 23	313.159	-0.275282	0.705113	-0.390409	0.696234	0.999977
ACSP50_1099	HNH endonuclease	116.529	-0.616703	0.757453	-0.814179	0.415542	0.999977
ACSP50_1100	DNA recombination protein RecF	889.833	-0.150995	0.683439	-0.220934	0.825144	0.999977
ACSP50_1101	hypothetical protein	480.532	-0.467378	0.704224	-0.663678	0.506897	0.999977
ACSP50_1102	DSBA oxidoreductase	1593.6	-0.991926	0.731602	-1.35583	0.175154	0.999977
ACSP50_1103	uncharacterized protein	1965.59	-0.967852	0.728575	-1.32842	0.18404	0.999977
ACSP50_1104	RNA polymerase sigma factor SigC	216.756	0.485117	0.724949	0.669173	0.503385	0.999977
ACSP50_1105	copper resistance protein CopC	1487.88	0.47689	0.692422	0.688727	0.490995	0.999977
ACSP50_1106	Protein piccolo	261.228	-1.1728	0.768187	-1.52671	0.126834	0.999977
ACSP50_1107	oligoribonuclease	2652.51	0.0484495	0.674813	0.0717969	0.942764	0.999977
ACSP50_1109	hypothetical protein	14.4503	-0.0893522	0.854177	-0.104606	0.916688	0.999977
ACSP50_1110	FOG: Transposase	2.52283	0.127291	0.660166	0.192817	0.847103	0.999977
ACSP50_1111	uncharacterized protein	2680.72	-1.0012	0.730553	-1.37047	0.17054	0.999977
ACSP50_1113	glycosyl hydrolase	19.496	0.024982	0.849794	0.0293977	0.976547	0.999977
ACSP50_1114	RNA polymerase sigma factor	4.44178	-0.232694	0.756782	-0.307478	0.758479	0.999977
ACSP50_1115	hypothetical protein	5.96375	-0.118292	0.799447	-0.147968	0.882368	0.999977
ACSP50_1116	hypothetical protein	31.911	-1.55375	0.853783	-1.81984	0.0687829	0.999977
ACSP50_1117	TetR family transcriptional regulator	54.3268	-1.01651	0.818294	-1.24224	0.214149	0.999977
ACSP50_1118	hypothetical protein	6.79909	-0.719124	0.79649	-0.902866	0.366597	0.999977
ACSP50_1119	Protein phnO	16.8245	0.751327	0.85419	0.879578	0.379088	0.999977
ACSP50_1120	uncharacterized protein	13786.8	0.123309	0.672675	0.183312	0.854553	0.999977
ACSP50_1121	hypothetical protein	615.421	-0.865486	0.728322	-1.18833	0.234704	0.999977
ACSP50_1124	hypothetical protein	4.6073	0.47731	0.753233	0.633682	0.526288	0.999977
ACSP50_1125	FMN reductase	74.6672	0.155458	0.767909	0.202443	0.83957	0.999977
ACSP50_1126	two-component system response regulator	172.478	0.194363	0.723024	0.26882	0.788068	0.999977
ACSP50_1127	two-component sensor histidine kinase	57.7354	0.240146	0.786635	0.305283	0.760151	0.999977
ACSP50_1128	hypothetical protein	5.83962	-0.608481	0.781948	-0.778161	0.436474	0.999977
ACSP50_1129	cytochrome P450	576.567	-0.0423904	0.687727	-0.0616385	0.950851	0.999977
ACSP50_1130	hypothetical protein	295.51	0.419038	0.71237	0.58823	0.556378	0.999977
ACSP50_1131	DNA repair ATPase	124.61	-0.119288	0.737111	-0.161832	0.871439	0.999977
ACSP50_1132	hypothetical protein	78.0163	-0.925394	0.794778	-1.16434	0.244285	0.999977
ACSP50_1133	hypothetical protein	20.0417	-0.871284	0.85363	-1.02068	0.307405	0.999977
ACSP50_1134	hypothetical protein	22.333	-0.265223	0.845737	-0.3136	0.753825	0.999977
ACSP50_1135	hypothetical protein	11.6792	-0.871944	0.842009	-1.03555	0.300411	0.999977
ACSP50_1136	hypothetical protein	35.03	0.0764629	0.819734	0.0932777	0.925683	0.999977
ACSP50_1137	secreted conserved protein	206.421	-1.95338	0.82929	-2.35548	0.0184988	0.999977
ACSP50_1138	hypothetical protein	1192.45	1.26155	0.757275	1.66591	0.0957311	0.999977
ACSP50_1139	transcriptional regulator	1254.94	1.12654	0.744905	1.51233	0.130449	0.999977
ACSP50_1140	uncharacterized protein	98.5377	-0.993732	0.787537	-1.26182	0.207013	0.999977
ACSP50_1141	amino acid permease	136.107	-0.49588	0.744087	-0.666428	0.505138	0.999977
ACSP50_1142	GCN5 family acetyltransferase	53.516	-1.33968	0.833642	-1.60702	0.108051	0.999977
ACSP50_1143	hypothetical protein	35.8898	-0.731644	0.829994	-0.881505	0.378044	0.999977
ACSP50_1144	hypothetical protein	194.578	-0.486113	0.728856	-0.666954	0.504802	0.999977
ACSP50_1145	lysine transporter LysE	91.8214	-0.90072	0.785186	-1.14714	0.251323	0.999977
ACSP50_1146	hypothetical protein	645.96	-0.731817	0.717216	-1.02036	0.307558	0.999977
ACSP50_1147	uncharacterized protein	1815.76	-1.08037	0.738923	-1.46209	0.143717	0.999977
ACSP50_1148	sulfurtransferase	26.105	0.203855	0.838076	0.243241	0.807819	0.999977
ACSP50_1149	AraC family transcriptional regulator	90.7637	0.192648	0.75608	0.254798	0.798879	0.999977
ACSP50_1150	hypothetical protein	284.873	0.502212	0.717582	0.699867	0.484011	0.999977
ACSP50_1151	putative Actinobacterial protein	112.865	0.213471	0.743887	0.286968	0.774137	0.999977
ACSP50_1152	FAD-binding protein	207.128	0.340463	0.720204	0.472731	0.636405	0.999977
ACSP50_1153	PadR family transcriptional regulator	324.166	-1.12152	0.759524	-1.4766	0.139782	0.999977
ACSP50_1154	response regulatorcontaining CheY-like receiver domain and a GAF sensor-domain	503.999	-0.282481	0.695034	-0.406428	0.684428	0.999977
ACSP50_1155	putative signaling protein	488.939	0.097108	0.69104	0.140524	0.888246	0.999977
ACSP50_1156	hypothetical protein	1129.55	0.620376	0.703594	0.881724	0.377926	0.999977
ACSP50_1157	hypothetical protein	18.0154	0.0640593	0.851901	0.0751958	0.940059	0.999977
ACSP50_1158	magnesium transporter CorA	242.123	-0.48726	0.721559	-0.675288	0.499493	0.999977
ACSP50_1159	DeoR family transcriptional regulator	28.1067	0.19804	0.834036	0.237448	0.81231	0.999977
ACSP50_1160	GCN5 family acetyltransferase	76.0327	1.07451	0.804314	1.33593	0.181572	0.999977
ACSP50_1161	beta-N-acetylhexosaminidase	296.33	0.755721	0.732698	1.03142	0.302343	0.999977
ACSP50_1162	peptidase	166.176	0.424155	0.732044	0.579413	0.562311	0.999977
ACSP50_1163	hypothetical protein	70.7879	0.24586	0.772905	0.318098	0.750411	0.999977
ACSP50_1164	uncharacterized protein	632.576	0.405925	0.696691	0.582648	0.560131	0.999977
ACSP50_1165	uncharacterized protein	2193.49	0.329639	0.682874	0.482723	0.629292	0.999977
ACSP50_1166	nitrate and nitrite sensing domain-containing protein	1843.25	-0.737079	0.709407	-1.03901	0.298801	0.999977
ACSP50_1167	dynein regulation protein LC7	837.93	-0.123471	0.68359	-0.180622	0.856664	0.999977
ACSP50_1168	hypothetical protein	710.778	-0.361542	0.693063	-0.521657	0.601909	0.999977
ACSP50_1169	ATP-binding protein	1370.35	-0.0808459	0.678566	-0.119142	0.905163	0.999977
ACSP50_1170	LacI family transcriptional regulator	555.657	0.16313	0.689929	0.236444	0.813088	0.999977
ACSP50_1171	3-carboxymuconate cyclase	817.473	-0.295376	0.68866	-0.428914	0.667986	0.999977
ACSP50_1172	VWA domain-containing protein	5403.43	0.82042	0.71317	1.15039	0.249985	0.999977
ACSP50_1173	ROK family protein	295.764	-0.181768	0.704052	-0.258174	0.796272	0.999977
ACSP50_1174	xylose isomerase	1829.15	-0.561285	0.696603	-0.805747	0.420389	0.999977
ACSP50_1175	xylulokinase	371.391	-0.117281	0.697036	-0.168257	0.866381	0.999977
ACSP50_1176	MFS transporter	929.91	0.012373	0.681453	0.0181568	0.985514	0.999977
ACSP50_1177	alpha-glucosidase	1538.37	0.243707	0.681422	0.357645	0.720609	0.999977
ACSP50_1178	phosphohydrolase	207.919	-1.02273	0.762049	-1.34207	0.179572	0.999977
ACSP50_1179	histidine kinase	831.741	0.735777	0.714733	1.02944	0.303271	0.999977
ACSP50_1180	hypothetical protein	92546.3	0.216793	0.674281	0.321517	0.747818	0.999977
ACSP50_1181	metallophosphoesterase	3815.25	-0.398043	0.684261	-0.581713	0.56076	0.999977
ACSP50_1182	hypothetical protein	1183.01	-0.661799	0.706226	-0.937092	0.348711	0.999977
ACSP50_1183	uncharacterized protein	4676.91	-0.530853	0.691588	-0.767586	0.442733	0.999977
ACSP50_1184	thymidylate kinase	80.8042	-0.393032	0.768306	-0.511556	0.608962	0.999977
ACSP50_1185	oxidoreductase	230.404	0.141509	0.711011	0.199025	0.842243	0.999977
ACSP50_1186	RNA polymerase sigma factor SigB	8038.88	0.338288	0.680075	0.497427	0.618888	0.999977
ACSP50_1188	membrane protein	955.894	0.304695	0.687375	0.443274	0.657568	0.999977
ACSP50_1189	hypothetical protein	1581.98	0.56148	0.697363	0.805148	0.420735	0.999977
ACSP50_1190	hypothetical protein	6258.17	0.477286	0.687731	0.694	0.487682	0.999977
ACSP50_1191	uncharacterized protein	2126.92	0.376209	0.685125	0.54911	0.58293	0.999977
ACSP50_1192	hypothetical protein	231.048	-0.412121	0.719413	-0.572857	0.566741	0.999977
ACSP50_1193	transcription antitermination regulator	106.9	-0.985507	0.78338	-1.25802	0.208385	0.999977
ACSP50_1194	monooxygenase	768.678	-0.483392	0.698423	-0.692119	0.488863	0.999977
ACSP50_1195	MFS transporter	8627.6	0.542046	0.69142	0.783962	0.433063	0.999977
ACSP50_1196	MarR-family transcriptional regulator	3680.25	0.787238	0.711161	1.10698	0.268304	0.999977
ACSP50_1197	methyltransferase	2212.32	0.614991	0.699453	0.879246	0.379268	0.999977
ACSP50_1198	SARP family transcriptional regulator	473.264	2.06503	0.826712	2.49788	0.0124939	0.992258
ACSP50_1199	LuxR-family transcriptional regulator	534.201	0.172197	0.690778	0.24928	0.803144	0.999977
ACSP50_1200	Midasin	51.3915	0.88128	0.81507	1.08123	0.279594	0.999977
ACSP50_1201	hypothetical protein	83.6749	0.149739	0.760485	0.1969	0.843906	0.999977
ACSP50_1202	D-3-phosphoglycerate dehydrogenase	10613.5	0.13602	0.673125	0.202073	0.83986	0.999977
ACSP50_1203	hypothetical protein	3.44093	-0.262063	0.713134	-0.367481	0.71326	0.999977
ACSP50_1204	hypothetical protein	112.435	-0.217605	0.744236	-0.292387	0.769991	0.999977
ACSP50_1205	hypothetical protein	29.0248	0.0733322	0.831554	0.0881869	0.929728	0.999977
ACSP50_1206	hypothetical protein	12.8042	-0.480396	0.851667	-0.564065	0.57271	0.999977
ACSP50_1208	lysophospholipase	1792.73	1.26325	0.755582	1.67189	0.0945453	0.999977
ACSP50_1209	single-stranded DNA-binding protein	47.0157	0.560176	0.808425	0.692922	0.488358	0.999977
ACSP50_1210	hypothetical protein	1302.47	0.562753	0.698644	0.805492	0.420536	0.999977
ACSP50_1211	adenosylcobinamide-phosphate synthase	809.226	0.719029	0.713706	1.00746	0.313715	0.999977
ACSP50_1212	cobyric acid synthase CobQ	758.526	0.270103	0.688587	0.392258	0.694868	0.999977
ACSP50_1213	peptidase M48	15310	0.145781	0.673028	0.216605	0.828516	0.999977
ACSP50_1214	dipeptidase	3862.52	0.194257	0.676101	0.28732	0.773867	0.999977
ACSP50_1215	monooxygenase	1091.58	0.10317	0.68064	0.151579	0.879519	0.999977
ACSP50_1216	hypothetical protein	977.759	1.64228	0.791269	2.0755	0.0379401	0.999977
ACSP50_1218	uncharacterized protein	204.961	0.299349	0.719136	0.416261	0.677219	0.999977
ACSP50_1219	Surfeit locus protein 1	1327.06	0.941133	0.728089	1.29261	0.196147	0.999977
ACSP50_1221	TIGR03086 family protein	355.679	0.929808	0.741997	1.25312	0.210164	0.999977
ACSP50_1222	glycosyl transferase	224.661	-0.883922	0.749373	-1.17955	0.23818	0.999977
ACSP50_1223	aminotransferase	318.091	0.407466	0.709911	0.573968	0.56599	0.999977
ACSP50_1224	nicotinate-nucleotide--dimethylbenzimidazolephosphoribosyltransferase	685.595	0.217834	0.688166	0.316543	0.751591	0.999977
ACSP50_1225	siroheme synthase	676.969	0.374009	0.694242	0.53873	0.590073	0.999977
ACSP50_1226	trehalose-6-phosphate synthase	6353.54	-0.0268082	0.672506	-0.0398631	0.968202	0.999977
ACSP50_1227	hypothetical protein	1533.15	0.45589	0.691028	0.659728	0.509429	0.999977
ACSP50_1228	energy-dependent translational throttle protein EttA	16589.2	-0.341997	0.679623	-0.503215	0.614813	0.999977
ACSP50_1229	thioesterase	1186.85	-0.266028	0.684026	-0.388916	0.697339	0.999977
ACSP50_1230	hypothetical protein	271.191	0.0850497	0.70501	0.120636	0.903979	0.999977
ACSP50_1231	hypothetical protein	1325.63	-0.814492	0.71735	-1.13542	0.2562	0.999977
ACSP50_1232	uncharacterized protein	256.518	0.475224	0.719127	0.660835	0.508718	0.999977
ACSP50_1233	globin	480.411	0.0947348	0.691337	0.137031	0.891006	0.999977
ACSP50_1234	MFS transporter	493.852	-1.66659	0.798307	-2.08766	0.0368288	0.999977
ACSP50_1235	mechanosensitive ion channel protein MscS	1323.52	-0.332091	0.685821	-0.484223	0.628227	0.999977
ACSP50_1236	HNH endonuclease	1565.68	-0.536515	0.695804	-0.771072	0.440664	0.999977
ACSP50_1237	class F sortase	139.533	0.247413	0.733786	0.337173	0.735987	0.999977
ACSP50_1238	hypothetical protein	98.8119	0.207087	0.751273	0.275649	0.782818	0.999977
ACSP50_1239	uncharacterized protein	2259.74	0.166096	0.677208	0.245267	0.80625	0.999977
ACSP50_1240	uncharacterized protein	2357.09	0.241103	0.679159	0.355002	0.722588	0.999977
ACSP50_1241	hypothetical protein	577.723	-0.41173	0.698319	-0.589602	0.555457	0.999977
ACSP50_1242	aminopeptidase N	11520.2	-0.0435788	0.671879	-0.0648611	0.948285	0.999977
ACSP50_1243	DSBA oxidoreductase	4497.26	-0.342874	0.681234	-0.503313	0.614744	0.999977
ACSP50_1244	hypothetical protein	1071.48	0.752898	0.713878	1.05466	0.291581	0.999977
ACSP50_1245	uncharacterized protein	8713.92	0.626698	0.697309	0.898739	0.368792	0.999977
ACSP50_1246	alpha/beta hydrolase	1198.28	0.458008	0.692804	0.661093	0.508552	0.999977
ACSP50_1247	ribose 5-phosphate isomerase A	2356.91	0.22486	0.678599	0.331358	0.740374	0.999977
ACSP50_1248	hypothetical protein	378.181	-0.363424	0.703875	-0.516319	0.605632	0.999977
ACSP50_1249	acetyltransferase	3322.88	-0.991588	0.729145	-1.35993	0.173852	0.999977
ACSP50_1250	DNA-directed RNA polymerase II subunit RPB1	1377.22	0.30117	0.684243	0.44015	0.659828	0.999977
ACSP50_1251	glycosyl transferase	576.433	-0.199781	0.690213	-0.289449	0.772238	0.999977
ACSP50_1252	transcriptional regulator	714.134	-0.762097	0.718378	-1.06086	0.288755	0.999977
ACSP50_1253	transcriptional regulator	1246.43	-0.561896	0.698908	-0.803963	0.421418	0.999977
ACSP50_1254	hypothetical protein	1.04224	0.227415	0.44541	0.510574	0.609649	0.999977
ACSP50_1255	hypothetical protein	15.6413	-0.804232	0.853436	-0.942346	0.346016	0.999977
ACSP50_1256	secreted and surface protein containing fasciclin-like repeats	223.958	-1.0628	0.763148	-1.39266	0.163723	0.999977
ACSP50_1257	Anti-sigma-K factor rskA	155.471	-0.13551	0.726548	-0.186511	0.852044	0.999977
ACSP50_1258	RNA polymerase subunit sigma	105.412	-0.491727	0.756653	-0.649872	0.515775	0.999977
ACSP50_1259	ArsR-family transcriptional regulator	244.945	-0.0767778	0.708151	-0.10842	0.913662	0.999977
ACSP50_1260	MFS transporter permease	18.2469	-0.492555	0.85296	-0.577466	0.563625	0.999977
ACSP50_1261	uncharacterized protein	658.301	-2.29685	0.838439	-2.73944	0.00615442	0.908113
ACSP50_1262	uncharacterized protein	201.908	-0.112102	0.715362	-0.156707	0.875476	0.999977
ACSP50_1263	uncharacterized protein	4033.03	0.244079	0.677539	0.360244	0.718665	0.999977
ACSP50_1264	glutathione-dependent formaldehyde dehydrogenase	4363.58	-0.137913	0.67451	-0.204464	0.837991	0.999977
ACSP50_1265	aldehyde dehydrogenase	2694	0.236035	0.678477	0.347889	0.727923	0.999977
ACSP50_1268	hypothetical protein	78.4805	0.352647	0.768797	0.458699	0.64645	0.999977
ACSP50_1269	hypothetical protein	96.3136	-0.0555787	0.750991	-0.0740071	0.941005	0.999977
ACSP50_1270	NUDIX hydrolase	221.099	0.315527	0.716999	0.440066	0.659889	0.999977
ACSP50_1273	trigger factor	24749.4	-0.309836	0.678007	-0.45698	0.647685	0.999977
ACSP50_1274	ATP-dependent Clp protease proteolytic subunit	15158.3	-0.266676	0.676548	-0.394171	0.693455	0.999977
ACSP50_1276	ATP-dependent Clp protease ATP-binding subunit ClpX	23817.8	-0.145331	0.672785	-0.216014	0.828977	0.999977
ACSP50_1277	GCN5 family acetyltransferase	347.579	0.296735	0.703188	0.421985	0.673036	0.999977
ACSP50_1278	hydrolase	443.792	-0.165513	0.694053	-0.238473	0.811514	0.999977
ACSP50_1279	hypothetical protein	78.6952	-0.152401	0.764489	-0.199351	0.841988	0.999977
ACSP50_1283	hypothetical protein	600.537	-0.180418	0.689104	-0.261816	0.793463	0.999977
ACSP50_1284	valine--tRNA ligase	12665.2	0.289729	0.677559	0.427607	0.668937	0.999977
ACSP50_1285	dihydrofolate synthase	4182.54	0.196817	0.675975	0.291161	0.770928	0.999977
ACSP50_1286	uncharacterized protein	629.772	0.513212	0.702628	0.730418	0.465135	0.999977
ACSP50_1287	Glyoxalase-like domain protein	2408.44	0.712316	0.706374	1.00841	0.313257	0.999977
ACSP50_1288	nucleoside-diphosphate kinase	780.075	-0.590438	0.704947	-0.837564	0.402276	0.999977
ACSP50_1289	isoleucine--tRNA ligase	7932.28	0.284724	0.677824	0.420057	0.674444	0.999977
ACSP50_1290	glycerol acyltransferase	997.902	0.0423858	0.680864	0.062253	0.950361	0.999977
ACSP50_1291	hypothetical protein	372.511	0.789716	0.730222	1.08147	0.279486	0.999977
ACSP50_1292	sigma factor sigB regulation protein rsbQ	403.218	-0.607344	0.715872	-0.848398	0.396216	0.999977
ACSP50_1293	phosphatase	890.886	0.103347	0.682608	0.1514	0.87966	0.999977
ACSP50_1294	hypothetical protein	73.0625	0.0857117	0.768668	0.111507	0.911214	0.999977
ACSP50_1295	B12-binding domain-containing radical SAM protein	16940.2	0.243846	0.67567	0.360895	0.718178	0.999977
ACSP50_1296	radical SAM-linked protein	3436.48	-0.394192	0.684337	-0.576021	0.564601	0.999977
ACSP50_1297	ribonuclease	13994.8	0.198546	0.674359	0.294422	0.768435	0.999977
ACSP50_1298	hypothetical protein	124.338	-0.0236647	0.736525	-0.0321302	0.974368	0.999977
ACSP50_1299	50S ribosomal protein L21	18323.5	-0.105561	0.672208	-0.157037	0.875216	0.999977
ACSP50_1300	50S ribosomal protein L27	5278.54	-0.196842	0.675486	-0.291408	0.77074	0.999977
ACSP50_1302	GCN5 family acetyltransferase	283.598	0.0656178	0.703505	0.0932727	0.925687	0.999977
ACSP50_1303	tryptophan--tRNA ligase	42689.7	0.92368	0.720865	1.28135	0.200071	0.999977
ACSP50_1304	aminopeptidase N	2246.51	0.336049	0.683055	0.491979	0.622734	0.999977
ACSP50_1305	hybrid sensor histidine kinase/response regulator	582.551	-0.807548	0.724364	-1.11484	0.26492	0.999977
ACSP50_1306	nicotinate-nicotinamide nucleotide adenylyltransferase	487.328	0.482391	0.704772	0.684464	0.493682	0.999977
ACSP50_1307	ribosome silencing factor RsfS	5066.97	-0.163341	0.674728	-0.242084	0.808715	0.999977
ACSP50_1308	phosphoglycerate kinase	1214.04	-0.180757	0.681249	-0.265332	0.790754	0.999977
ACSP50_1309	hypothetical protein	297.501	-0.320879	0.708104	-0.453153	0.650439	0.999977
ACSP50_1310	hypothetical protein	392.798	0.0188855	0.694908	0.027177	0.978319	0.999977
ACSP50_1311	hypothetical protein	63.4923	0.0361645	0.777984	0.0464849	0.962924	0.999977
ACSP50_1312	N5-glutamine S-adenosyl-L-methionine-dependent methyltransferase	133.983	0.432689	0.741956	0.583173	0.559777	0.999977
ACSP50_1313	DNA-binding protein	10.4469	-0.12786	0.846463	-0.151052	0.879935	0.999977
ACSP50_1314	competence protein ComEC	36.1718	0.887627	0.834055	1.06423	0.287224	0.999977
ACSP50_1315	DNA polymerase III subunit delta	601.233	-1.29285	0.765291	-1.68935	0.0911515	0.999977
ACSP50_1316	hypothetical protein	538.809	-1.22455	0.760553	-1.61007	0.107382	0.999977
ACSP50_1317	30S ribosomal protein S20	12032.5	-0.51178	0.689154	-0.742621	0.457711	0.999977
ACSP50_1318	aminoglycoside phosphotransferase	151.328	0.512844	0.740067	0.692971	0.488328	0.999977
ACSP50_1319	hypothetical protein	411.021	0.0500151	0.69405	0.0720626	0.942552	0.999977
ACSP50_1320	transcription elongation factor	2225.6	-0.201929	0.678181	-0.29775	0.765894	0.999977
ACSP50_1321	elongation factor 4	6754.71	0.00828361	0.672366	0.0123201	0.99017	0.999977
ACSP50_1322	transglycosylase	29592	-0.0938151	0.671833	-0.139641	0.888944	0.999977
ACSP50_1323	diguanylate cyclase	267.475	-0.3662	0.712882	-0.513689	0.607469	0.999977
ACSP50_1324	hypothetical protein	2896.36	0.239568	0.67834	0.353168	0.723963	0.999977
ACSP50_1325	enoyl-CoA hydratase	628.124	0.0585485	0.68652	0.0852831	0.932036	0.999977
ACSP50_1326	coproporphyrinogen III oxidase	819.032	0.288401	0.688358	0.418969	0.675239	0.999977
ACSP50_1327	hypothetical protein	78.5219	0.379191	0.769544	0.492748	0.622191	0.999977
ACSP50_1328	heat-inducible transcriptional repressor HrcA	5995.38	0.366565	0.68177	0.537667	0.590807	0.999977
ACSP50_1329	molecular chaperone DnaJ	4932.55	0.311372	0.679654	0.458133	0.646857	0.999977
ACSP50_1330	16S rRNA (uracil(1498)-N(3))-methyltransferase	713.984	0.319484	0.691215	0.462207	0.643933	0.999977
ACSP50_1331	PadR family transcriptional regulator	141.551	0.439033	0.739661	0.59356	0.552807	0.999977
ACSP50_1332	Multidrug resistance protein mdtK	11.9689	-0.0559654	0.851487	-0.0657266	0.947595	0.999977
ACSP50_1333	glycosyl hydrolase	181.9	0.311622	0.724101	0.430357	0.666936	0.999977
ACSP50_1334	histidine triad nucleotide-binding protein	120.979	0.0359411	0.737999	0.0487008	0.961158	0.999977
ACSP50_1335	penicillin-binding protein	524.465	0.149533	0.690623	0.21652	0.828583	0.999977
ACSP50_1336	phosphate starvation protein PhoH	6091.86	-0.777139	0.709438	-1.09543	0.273329	0.999977
ACSP50_1337	rRNA maturation RNase YbeY	828.404	-0.700291	0.71209	-0.983429	0.325396	0.999977
ACSP50_1338	membrane protein	1334.98	-0.624525	0.702732	-0.88871	0.374159	0.999977
ACSP50_1339	cytidine deaminase	157.332	-0.350058	0.731558	-0.47851	0.632287	0.999977
ACSP50_1341	acyltransferase	804.906	-1.74091	0.800238	-2.17549	0.0295937	0.999977
ACSP50_1342	liaG	528.002	-0.582735	0.709553	-0.821271	0.411492	0.999977
ACSP50_1343	DNA repair protein RecO	507.694	0.835047	0.728383	1.14644	0.251614	0.999977
ACSP50_1344	isoprenyl transferase	2926.24	0.745447	0.708384	1.05232	0.292653	0.999977
ACSP50_1345	phosphoglycerate mutase	808.001	0.669689	0.710068	0.943134	0.345612	0.999977
ACSP50_1346	haloacid dehalogenase	1266.43	0.0226921	0.678731	0.0334331	0.973329	0.999977
ACSP50_1347	hypothetical protein	2477.49	-0.0881953	0.675457	-0.130571	0.896114	0.999977
ACSP50_1348	5;10-methylenetetrahydrofolate reductase	4130.56	0.192159	0.675879	0.28431	0.776173	0.999977
ACSP50_1349	hypothetical protein	895.905	-1.02417	0.738082	-1.38762	0.165254	0.999977
ACSP50_1350	cobalt transporter	460.747	1.43416	0.780243	1.83809	0.0660495	0.999977
ACSP50_1352	integral membrane protein	9352.62	1.43208	0.767946	1.86481	0.0622073	0.999977
ACSP50_1353	haloalkane dehalogenase	232.769	-0.124061	0.710415	-0.174631	0.86137	0.999977
ACSP50_1354	amine oxidase	681.102	-0.107543	0.685915	-0.156788	0.875412	0.999977
ACSP50_1355	membrane protein	206.209	-0.292025	0.718724	-0.40631	0.684515	0.999977
ACSP50_1356	transcriptional repressor	698.216	-0.054781	0.685011	-0.079971	0.93626	0.999977
ACSP50_1357	putative ArsR-family transcriptional regulator	547.037	0.000571766	0.688464	0.000830494	0.999337	0.999977
ACSP50_1358	ABC transporter	492.954	-0.974381	0.740276	-1.31624	0.188093	0.999977
ACSP50_1359	ABC transporter	225.496	-0.921101	0.752054	-1.22478	0.220658	0.999977
ACSP50_1360	hypothetical protein	200.814	-1.23352	0.779223	-1.58302	0.113418	0.999977
ACSP50_1361	ABC transporter substrate-binding protein	691.114	-0.790625	0.720952	-1.09664	0.272799	0.999977
ACSP50_1362	hypothetical protein	53.2354	-0.197909	0.7917	-0.249979	0.802603	0.999977
ACSP50_1363	antibiotic biosynthesis monooxygenase	572.987	0.385506	0.697145	0.552979	0.580278	0.999977
ACSP50_1364	hypothetical protein	1364.4	-0.0179088	0.678168	-0.0264075	0.978932	0.999977
ACSP50_1365	glycine--tRNA ligase	21505.6	0.600485	0.694805	0.86425	0.387451	0.999977
ACSP50_1366	extracellular protein	4453.56	-0.652941	0.7002	-0.932506	0.351075	0.999977
ACSP50_1367	xanthine dehydrogenase	185.422	-0.411517	0.727204	-0.565889	0.571469	0.999977
ACSP50_1368	tRNA-dihydrouridine synthase	2107.91	-0.540755	0.694602	-0.77851	0.436268	0.999977
ACSP50_1369	hypothetical protein	865.098	0.40901	0.69307	0.590143	0.555095	0.999977
ACSP50_1370	uncharacterized protein	71.9038	-0.723158	0.788769	-0.916818	0.359238	0.999977
ACSP50_1371	hypothetical protein	41.3157	-1.33431	0.843152	-1.58253	0.113529	0.999977
ACSP50_1372	hypothetical protein	46.8993	-0.565833	0.808918	-0.699494	0.484243	0.999977
ACSP50_1373	hypothetical protein	43.8217	-1.91308	0.854204	-2.23961	0.0251165	0.999977
ACSP50_1374	glyoxalase	352.679	-0.784401	0.730977	-1.07309	0.283232	0.999977
ACSP50_1375	chemotaxis protein	18.4124	-0.147227	0.851517	-0.1729	0.86273	0.999977
ACSP50_1376	deoxyguanosinetriphosphate triphosphohydrolase	475.16	0.357186	0.698984	0.511007	0.609346	0.999977
ACSP50_1377	DNA primase	3204.33	0.695204	0.704164	0.987276	0.323507	0.999977
ACSP50_1378	uncharacterized protein	596.893	0.503093	0.702775	0.715867	0.474074	0.999977
ACSP50_1379	ABC transporter	676.511	-0.0748832	0.685613	-0.109221	0.913027	0.999977
ACSP50_1380	ABC transporter	214.05	-0.320176	0.718346	-0.445713	0.655805	0.999977
ACSP50_1381	ABC transporter	362.705	-0.301015	0.702369	-0.428571	0.668235	0.999977
ACSP50_1382	ribonuclease BN	7497.27	0.833613	0.713908	1.16767	0.242938	0.999977
ACSP50_1383	hypothetical protein	337.216	0.735048	0.728233	1.00936	0.312803	0.999977
ACSP50_1384	uncharacterized protein	19659.6	0.00261151	0.671381	0.00388976	0.996896	0.999977
ACSP50_1386	amine oxidase	1170.97	0.285546	0.684839	0.416953	0.676713	0.999977
ACSP50_1387	hypothetical protein	261.265	0.101879	0.706341	0.144234	0.885316	0.999977
ACSP50_1389	NERD nuclease	393.557	-0.505227	0.710135	-0.711453	0.476804	0.999977
ACSP50_1390	uncharacterized protein	1507.04	-0.192572	0.680008	-0.283191	0.777031	0.999977
ACSP50_1391	hypothetical protein	788.606	-0.227716	0.686708	-0.331604	0.740188	0.999977
ACSP50_1392	toxin-antitoxin system; toxin component	2225.94	0.248538	0.67965	0.365685	0.7146	0.999977
ACSP50_1393	PHD family toxin-antitoxin system; antitoxin component	2653.68	-0.00104399	0.674648	-0.00154746	0.998765	0.999977
ACSP50_1394	hypothetical protein	520.984	0.418258	0.700247	0.597301	0.550306	0.999977
ACSP50_1395	hypothetical protein	86.6761	-1.36446	0.81583	-1.67248	0.0944291	0.999977
ACSP50_1396	hypothetical protein	17.9572	-1.14592	0.852776	-1.34375	0.179028	0.999977
ACSP50_1397	hypothetical protein	9.76028	-0.711124	0.834571	-0.852083	0.394168	0.999977
ACSP50_1398	short-chain dehydrogenase	43.5747	0.658534	0.816317	0.806714	0.419832	0.999977
ACSP50_1399	putative MerR-family transcriptional regulator	254.869	-0.622968	0.727806	-0.855953	0.392024	0.999977
ACSP50_1400	uncharacterized protein	277.467	-0.451844	0.715744	-0.631294	0.527849	0.999977
ACSP50_1401	hypothetical protein	303.905	0.119782	0.702148	0.170594	0.864543	0.999977
ACSP50_1402	hypothetical protein	137.563	-0.314829	0.736506	-0.427463	0.669042	0.999977
ACSP50_1403	chitinase	35.3028	-0.211826	0.82024	-0.258249	0.796215	0.999977
ACSP50_1404	hypothetical protein	135.767	-1.23618	0.791146	-1.56251	0.118167	0.999977
ACSP50_1405	glycoside hydrolase	60.2828	-0.134444	0.782243	-0.17187	0.863539	0.999977
ACSP50_1406	hypothetical protein	22.333	-0.265223	0.845737	-0.3136	0.753825	0.999977
ACSP50_1407	hypothetical protein	28.2968	-0.26974	0.834329	-0.323301	0.746467	0.999977
ACSP50_1408	hypothetical protein	200.335	-0.537043	0.730451	-0.735221	0.462205	0.999977
ACSP50_1409	hypothetical protein	214.33	-0.62824	0.733413	-0.856597	0.391667	0.999977
ACSP50_1410	PA-phosphatase	175.115	-0.998497	0.765446	-1.30447	0.192075	0.999977
ACSP50_1411	hypothetical protein	29.877	0.58554	0.836094	0.700328	0.483723	0.999977
ACSP50_1412	Biofilm dispersion protein bdlA	140.848	0.176111	0.731795	0.240656	0.809822	0.999977
ACSP50_1413	hypothetical protein	63.3009	-1.79896	0.846726	-2.12461	0.0336192	0.999977
ACSP50_1414	hypothetical protein	129.5	0.45202	0.74439	0.607235	0.543695	0.999977
ACSP50_1415	hypothetical protein	292.862	-0.072458	0.702644	-0.103122	0.917866	0.999977
ACSP50_1416	lipase	149.408	-0.342952	0.733601	-0.467491	0.640149	0.999977
ACSP50_1417	MFS transporter	966.047	0.774942	0.716463	1.08162	0.279421	0.999977
ACSP50_1418	aminoglycoside 3'-phosphotransferase	53.7566	-0.176932	0.790745	-0.223754	0.822949	0.999977
ACSP50_1419	hypothetical protein	46.2126	-0.767657	0.816786	-0.93985	0.347295	0.999977
ACSP50_1420	radical SAM protein	58.1815	-0.646303	0.798125	-0.809778	0.418068	0.999977
ACSP50_1421	hypothetical protein	346.155	-0.00772223	0.697869	-0.0110655	0.991171	0.999977
ACSP50_1422	Nephrocystin-3	1531.27	0.00282297	0.677368	0.00416755	0.996675	0.999977
ACSP50_1423	hypothetical protein	1359.97	-0.65407	0.704741	-0.928101	0.353355	0.999977
ACSP50_1424	radical SAM protein	429.505	-0.466507	0.706245	-0.660545	0.508904	0.999977
ACSP50_1425	uncharacterized protein	391.035	-0.511945	0.710651	-0.720389	0.471285	0.999977
ACSP50_1426	TIR domain-containing protein	241.766	-1.02603	0.758264	-1.35313	0.176014	0.999977
ACSP50_1427	putative ABC transporter-binding protein	123.824	-0.454006	0.746761	-0.607967	0.543209	0.999977
ACSP50_1428	hypothetical protein	19.7029	0.43217	0.850955	0.507865	0.611548	0.999977
ACSP50_1429	protein phosphatase	69.1172	0.48817	0.781166	0.624925	0.53202	0.999977
ACSP50_1430	arginine--tRNA ligase	212.893	0.0190059	0.712681	0.0266681	0.978724	0.999977
ACSP50_1432	hypothetical protein	65.353	-0.447837	0.783526	-0.571566	0.567616	0.999977
ACSP50_1433	MerR family transcriptional regulator	613.621	-0.303785	0.692674	-0.438569	0.660974	0.999977
ACSP50_1434	serine/threonine protein kinase	4328.67	-0.0601891	0.673449	-0.0893743	0.928784	0.999977
ACSP50_1435	hypothetical protein	1990.43	-0.207858	0.678863	-0.306185	0.759464	0.999977
ACSP50_1436	uncharacterized protein	2653.91	0.22632	0.678182	0.333716	0.738594	0.999977
ACSP50_1437	anti-anti-sigma factor	2963.49	-0.416944	0.685968	-0.607818	0.543308	0.999977
ACSP50_1438	5'/3'-nucleotidase SurE	50.7372	-0.680883	0.807929	-0.842751	0.399368	0.999977
ACSP50_1439	phosphofructokinase	92.0697	-0.756391	0.776846	-0.973669	0.330221	0.999977
ACSP50_1440	hypothetical protein	62.9543	-0.384847	0.784092	-0.490819	0.623555	0.999977
ACSP50_1441	ATP-dependent DNA helicase	1679	-0.185929	0.67918	-0.273754	0.784273	0.999977
ACSP50_1442	alpha/beta hydrolase	222.381	0.62734	0.732092	0.856913	0.391493	0.999977
ACSP50_1443	carbonic anhydrase	667.816	-0.30103	0.691377	-0.435406	0.663267	0.999977
ACSP50_1444	uncharacterized protein	35879.5	-0.118396	0.672142	-0.176147	0.860179	0.999977
ACSP50_1445	hypothetical protein	1462.15	-0.636771	0.703044	-0.905733	0.365077	0.999977
ACSP50_1446	glycoside hydrolase family 3	1674.3	-0.612196	0.700541	-0.873891	0.382178	0.999977
ACSP50_1447	propionyl-CoA carboxylase subunit beta	615.359	-0.145832	0.688002	-0.211965	0.832134	0.999977
ACSP50_1448	beta-ketoacyl-[acyl-carrier-protein] synthase II	8548.84	-0.65515	0.699421	-0.936703	0.348911	0.999977
ACSP50_1449	acyl carrier protein	11941.8	-0.938156	0.722632	-1.29825	0.194202	0.999977
ACSP50_1450	3-oxoacyl-ACP synthase	4273.95	0.264912	0.678132	0.39065	0.696056	0.999977
ACSP50_1451	ACP S-malonyltransferase	4001.45	0.0404851	0.673498	0.0601117	0.952067	0.999977
ACSP50_1452	PucR family transcriptional regulator	96.5451	-0.198623	0.752536	-0.263939	0.791827	0.999977
ACSP50_1453	hypothetical protein	701.848	0.114993	0.685614	0.167723	0.866801	0.999977
ACSP50_1454	TetR family transcriptional regulator	259.735	0.305747	0.711428	0.429766	0.667366	0.999977
ACSP50_1455	hypothetical protein	3537.8	-0.503798	0.690499	-0.729615	0.465626	0.999977
ACSP50_1456	glutamate--tRNA ligase	7855.69	-0.377238	0.681917	-0.553203	0.580125	0.999977
ACSP50_1457	pyruvate dehydrogenase (acetyl-transferring); homodimeric type	34603.3	-0.186007	0.673598	-0.276139	0.782441	0.999977
ACSP50_1458	hypothetical protein	170.906	-0.296951	0.726219	-0.4089	0.682613	0.999977
ACSP50_1459	transketolase	1682.78	0.157401	0.678495	0.231985	0.81655	0.999977
ACSP50_1460	hypothetical protein	6084.78	0.0322775	0.672599	0.0479892	0.961725	0.999977
ACSP50_1461	peroxiredoxin	693.205	0.224823	0.688219	0.326673	0.743915	0.999977
ACSP50_1463	hypothetical protein	107.159	1.10731	0.791075	1.39976	0.161586	0.999977
ACSP50_1464	hypothetical protein	128.292	0.370131	0.741653	0.499062	0.617736	0.999977
ACSP50_1465	hypothetical protein	5.56678	0.281512	0.788413	0.357062	0.721046	0.999977
ACSP50_1466	DNA primase	19.4132	-0.138637	0.850087	-0.163086	0.870451	0.999977
ACSP50_1467	Putative HTH-type transcriptional regulatory protein	931.368	-0.620153	0.705207	-0.879391	0.379189	0.999977
ACSP50_1468	flavoprotein	294.292	-0.363743	0.710069	-0.512264	0.608467	0.999977
ACSP50_1469	Nif3-like dinuclear metal center hexameric protein	633.65	0.280226	0.691312	0.405354	0.685217	0.999977
ACSP50_1470	uncharacterized protein	1047.48	0.260179	0.684866	0.379898	0.704021	0.999977
ACSP50_1471	bifunctional RNase H/acid phosphatase	770.774	-0.00480326	0.683547	-0.00702696	0.994393	0.999977
ACSP50_1472	glycosyl hydrolase	275.325	-0.583363	0.723226	-0.806613	0.41989	0.999977
ACSP50_1473	hypothetical protein	193.895	0.854111	0.751554	1.13646	0.255764	0.999977
ACSP50_1474	sodium:solute symporter	635.62	0.408082	0.696731	0.58571	0.558071	0.999977
ACSP50_1475	hypothetical protein	116.032	-0.846588	0.770933	-1.09813	0.272146	0.999977
ACSP50_1476	hypothetical protein	21.1667	-0.591569	0.850342	-0.695683	0.486627	0.999977
ACSP50_1478	permease	316.14	0.679089	0.725782	0.935666	0.349445	0.999977
ACSP50_1479	hypothetical protein	68.1733	-0.934853	0.802334	-1.16517	0.243951	0.999977
ACSP50_1480	glyceraldehyde-3-phosphate dehydrogenase	508.52	-1.10494	0.750908	-1.47147	0.141164	0.999977
ACSP50_1481	threonine dehydratase	696.698	0.54314	0.703159	0.772428	0.439861	0.999977
ACSP50_1482	ABC-2 family transporter protein	87.8025	0.219645	0.758596	0.289541	0.772167	0.999977
ACSP50_1483	D-alanyl-D-alanine carboxypeptidase	42.8053	0.371654	0.809745	0.458977	0.646251	0.999977
ACSP50_1484	methyltransferase type 11	583.738	-0.0249689	0.687454	-0.0363209	0.971026	0.999977
ACSP50_1485	aspartate-semialdehyde dehydrogenase	18344.6	-0.0160728	0.671436	-0.023938	0.980902	0.999977
ACSP50_1486	uncharacterized protein	1130.16	-1.4125	0.770998	-1.83204	0.0669457	0.999977
ACSP50_1487	hypothetical protein	2171.71	-1.60828	0.785419	-2.04768	0.0405917	0.999977
ACSP50_1488	ribonuclease II	771.516	-0.312461	0.689999	-0.452843	0.650662	0.999977
ACSP50_1489	3-methyl-2-oxobutanoate hydroxymethyltransferase	6658.65	-0.517367	0.690132	-0.749664	0.453457	0.999977
ACSP50_1490	NAD+ synthase	2610.32	0.205773	0.677637	0.303662	0.761385	0.999977
ACSP50_1491	type I glutamate--ammonia ligase	9123.1	0.419521	0.683948	0.613382	0.539624	0.999977
ACSP50_1492	membrane protein	2269.2	0.201644	0.678085	0.297372	0.766182	0.999977
ACSP50_1493	hypothetical protein	199.773	-0.55556	0.731563	-0.759415	0.447604	0.999977
ACSP50_1494	HTH-type 11 domain containing transcriptional regulator	37.8256	-0.170413	0.815235	-0.209035	0.834421	0.999977
ACSP50_1495	hypothetical protein	13.5322	0.109361	0.853736	0.128097	0.898072	0.999977
ACSP50_1496	glutamine amidotransferase	325.219	-0.42234	0.710106	-0.594756	0.552006	0.999977
ACSP50_1497	bifunctional glutamine-synthetase adenylyltransferase/deadenyltransferase	329.346	-0.39533	0.708528	-0.55796	0.576872	0.999977
ACSP50_1498	MarR family transcriptional regulator	480.426	-0.133997	0.691923	-0.193659	0.846443	0.999977
ACSP50_1499	hypothetical protein	775.998	-0.491359	0.698779	-0.703167	0.481952	0.999977
ACSP50_1500	hypothetical protein	460.93	-0.141075	0.692833	-0.20362	0.83865	0.999977
ACSP50_1501	membrane protein	332.58	-0.43506	0.710178	-0.612607	0.540136	0.999977
ACSP50_1502	ABC transporter	137.953	0.0270795	0.731252	0.0370317	0.97046	0.999977
ACSP50_1503	SARP family transcriptional regulator	412.915	0.102733	0.69446	0.147932	0.882396	0.999977
ACSP50_1504	hypothetical protein	1531.77	0.167903	0.679296	0.247172	0.804775	0.999977
ACSP50_1505	type I glutamate--ammonia ligase	18424.7	0.595354	0.694511	0.857227	0.39132	0.999977
ACSP50_1506	transporter	56.7928	0.723919	0.802585	0.901984	0.367065	0.999977
ACSP50_1507	hypothetical protein	2593.35	-0.0526235	0.674929	-0.077969	0.937853	0.999977
ACSP50_1508	hypothetical protein	2906.52	-0.357799	0.683053	-0.523824	0.600401	0.999977
ACSP50_1509	uncharacterized protein	13064.7	-0.563613	0.69251	-0.813871	0.415719	0.999977
ACSP50_1510	uncharacterized protein	3816.15	-0.680031	0.702574	-0.967914	0.333088	0.999977
ACSP50_1511	DNA-binding protein	2668.56	-0.087649	0.675164	-0.129819	0.89671	0.999977
ACSP50_1512	hypothetical protein	1133.93	-0.202226	0.682356	-0.296364	0.766952	0.999977
ACSP50_1513	hypothetical protein	8578.63	-0.240031	0.676112	-0.355016	0.722578	0.999977
ACSP50_1514	hypothetical protein	527.062	0.00134757	0.689096	0.00195557	0.99844	0.999977
ACSP50_1515	hypothetical protein	326.123	0.319979	0.705618	0.453474	0.650208	0.999977
ACSP50_1516	hypothetical protein	278.594	0.0650798	0.704024	0.0924397	0.926349	0.999977
ACSP50_1517	hypothetical protein	463.752	0.0774041	0.691816	0.111886	0.910914	0.999977
ACSP50_1518	uncharacterized protein	1051.56	-0.268282	0.685127	-0.39158	0.695369	0.999977
ACSP50_1519	DNA-directed RNA polymerase subunit beta'	1254.76	-0.00752967	0.678772	-0.0110931	0.991149	0.999977
ACSP50_1520	hypothetical protein	515.631	0.0615152	0.689721	0.0891886	0.928932	0.999977
ACSP50_1521	hypothetical protein	240.189	-0.0239567	0.708481	-0.0338142	0.973025	0.999977
ACSP50_1522	hypothetical protein	141.328	0.168108	0.73149	0.229816	0.818235	0.999977
ACSP50_1523	hypothetical protein	438.888	0.222122	0.695636	0.319308	0.749493	0.999977
ACSP50_1524	furin	653.661	0.572198	0.70581	0.810697	0.41754	0.999977
ACSP50_1525	type VII secretion protein EccB	1191.51	-0.704266	0.709344	-0.992841	0.320788	0.999977
ACSP50_1526	type VII secretion integral membrane protein EccD	739.727	-0.6135	0.707097	-0.867632	0.385596	0.999977
ACSP50_1527	type VII secretion protein EccC	3146.44	-0.0871145	0.674593	-0.129136	0.89725	0.999977
ACSP50_1528	serine/threonine protein phosphatase	228.518	0.406889	0.719481	0.565531	0.571712	0.999977
ACSP50_1529	uncharacterized protein	863.146	0.510021	0.69873	0.729926	0.465435	0.999977
ACSP50_1530	Otogelin	1031.94	0.532617	0.698466	0.762553	0.44573	0.999977
ACSP50_1531	ATPase	2933.49	0.038372	0.674393	0.0568985	0.954626	0.999977
ACSP50_1532	translation initiation factor IF-2	2988.61	0.360794	0.683099	0.528173	0.597379	0.999977
ACSP50_1533	uncharacterized protein	7888.87	0.229523	0.675826	0.339619	0.734143	0.999977
ACSP50_1534	hypothetical protein	21.0348	1.07047	0.854071	1.25337	0.21007	0.999977
ACSP50_1535	putative LuxR-family transcriptional regulator	1666.92	0.769939	0.712525	1.08058	0.279885	0.999977
ACSP50_1536	hypothetical protein	330.497	-0.0365656	0.699122	-0.0523021	0.958288	0.999977
ACSP50_1537	lipoyl synthase	7502.64	0.646555	0.698936	0.925057	0.354936	0.999977
ACSP50_1538	aspartate--tRNA(Asn) ligase	361.001	-0.409986	0.707032	-0.579868	0.562003	0.999977
ACSP50_1539	hypothetical protein	60.9694	0.0173778	0.780769	0.0222573	0.982243	0.999977
ACSP50_1540	lipoate--protein ligase B	2064.43	0.549467	0.695252	0.790313	0.429345	0.999977
ACSP50_1541	uncharacterized protein	1928.12	0.298973	0.682185	0.438258	0.661199	0.999977
ACSP50_1542	epimerase	1557.79	0.562704	0.697531	0.806708	0.419835	0.999977
ACSP50_1544	dihydrolipoyl dehydrogenase	14929.1	-0.0344057	0.671628	-0.0512273	0.959144	0.999977
ACSP50_1545	hypothetical protein	402.08	0.332592	0.701266	0.474273	0.635305	0.999977
ACSP50_1546	leucyl aminopeptidase	1358.24	0.449833	0.691453	0.650563	0.515329	0.999977
ACSP50_1547	glycine cleavage system protein T	1113.83	0.642328	0.705258	0.91077	0.362416	0.999977
ACSP50_1548	cobalamin synthase	246.337	1.24602	0.775149	1.60746	0.107953	0.999977
ACSP50_1549	cobalamin biosynthesis protein	1425.8	0.649714	0.704116	0.922737	0.356144	0.999977
ACSP50_1550	hypothetical protein	1610.94	-0.371954	0.686342	-0.541937	0.587862	0.999977
ACSP50_1551	membrane protein	4494.54	-0.28335	0.678715	-0.41748	0.676327	0.999977
ACSP50_1552	aldo/keto reductase	1624.06	0.464452	0.691185	0.671965	0.501606	0.999977
ACSP50_1553	uncharacterized protein	3912.12	0.316115	0.680367	0.464624	0.642201	0.999977
ACSP50_1554	hypothetical protein	20.1826	0.386197	0.850001	0.454349	0.649577	0.999977
ACSP50_1555	membrane protein	234.529	-0.995859	0.756697	-1.31606	0.188153	0.999977
ACSP50_1556	ABC transporter permease	94.03	-0.762927	0.776112	-0.983012	0.325602	0.999977
ACSP50_1557	methionine ABC transporter ATP-binding protein	123.7	-0.50736	0.749161	-0.677238	0.498255	0.999977
ACSP50_1559	uncharacterized protein	1239.9	0.314323	0.685534	0.458508	0.646587	0.999977
ACSP50_1560	UDP-N-acetylglucosamine 1-carboxyvinyltransferase	4208.44	-0.13326	0.674506	-0.197567	0.843384	0.999977
ACSP50_1561	quinolinate synthetase	9093.53	0.392394	0.682515	0.574923	0.565343	0.999977
ACSP50_1562	hypothetical protein	253.546	-0.372978	0.714772	-0.521814	0.6018	0.999977
ACSP50_1563	uncharacterized protein	14528.1	-0.191943	0.674154	-0.284716	0.775862	0.999977
ACSP50_1564	ribokinase	2055.36	0.0305754	0.675798	0.0452434	0.963913	0.999977
ACSP50_1565	adenylate cyclase	257.516	-0.585035	0.725191	-0.806732	0.419821	0.999977
ACSP50_1566	SirA-like protein	46.4363	-0.0242476	0.800081	-0.0303064	0.975823	0.999977
ACSP50_1567	aminotransferase V	130.616	-0.11002	0.734584	-0.149772	0.880944	0.999977
ACSP50_1570	hypothetical protein	984.313	-1.75263	0.800033	-2.19069	0.0284741	0.999977
ACSP50_1571	anthranilate phosphoribosyltransferase	1110.2	0.612733	0.703192	0.87136	0.383558	0.999977
ACSP50_1572	transcriptional regulatory protein ompR	3035.49	0.696979	0.70445	0.989394	0.32247	0.999977
ACSP50_1573	cytochrome c oxidase assembly protein	1959.19	0.975245	0.729224	1.33737	0.181101	0.999977
ACSP50_1578	PaaX family transcriptional regulator	73.7737	-0.110943	0.768259	-0.144408	0.885178	0.999977
ACSP50_1579	GCN5 family acetyltransferase	33.1524	0.241075	0.824526	0.29238	0.769996	0.999977
ACSP50_1580	hydrolase	39.1821	-0.332044	0.815007	-0.407413	0.683705	0.999977
ACSP50_1581	AsnC family transcriptional regulator	1510.88	-0.141962	0.67884	-0.209125	0.834351	0.999977
ACSP50_1582	nucleotidyltransferase	487.435	0.437654	0.702362	0.623117	0.533207	0.999977
ACSP50_1583	NUDIX hydrolase	250.117	1.06088	0.760121	1.39568	0.162812	0.999977
ACSP50_1584	GTP diphosphokinase	3914.17	0.35256	0.681955	0.516984	0.605168	0.999977
ACSP50_1585	endonuclease	292.739	0.371752	0.710505	0.523222	0.60082	0.999977
ACSP50_1586	hypothetical protein	510.415	0.690417	0.717379	0.962415	0.335841	0.999977
ACSP50_1587	hypothetical protein	54.1044	0.582162	0.800138	0.727578	0.466872	0.999977
ACSP50_1588	peptidase	414.357	0.762343	0.726137	1.04986	0.293782	0.999977
ACSP50_1589	glycosyl transferase family 1	452.736	0.503742	0.707286	0.712218	0.47633	0.999977
ACSP50_1590	hypothetical protein	758.484	0.267075	0.688482	0.387919	0.698076	0.999977
ACSP50_1591	ABC transporter ATP-binding protein	280.943	0.230167	0.706676	0.325704	0.744648	0.999977
ACSP50_1592	thiol reductase thioredoxin	205.541	1.12153	0.769873	1.45677	0.145181	0.999977
ACSP50_1593	MFS transporter	30.9851	0.0163834	0.827495	0.0197988	0.984204	0.999977
ACSP50_1594	MarR family transcriptional regulator	57.4871	0.0307306	0.784918	0.0391514	0.96877	0.999977
ACSP50_1595	membrane protein	162.091	1.2522	0.786525	1.59207	0.111369	0.999977
ACSP50_1596	two-component system response regulator receiver	1587.04	0.102582	0.677867	0.151331	0.879715	0.999977
ACSP50_1597	two-component system sensor kinase	1303.45	0.067441	0.67879	0.0993547	0.920857	0.999977
ACSP50_1598	cyclase	4078.69	-0.00440985	0.673337	-0.00654924	0.994774	0.999977
ACSP50_1599	Pecanex-like protein 3	2348.78	1.11721	0.741434	1.50683	0.131854	0.999977
ACSP50_1600	glucokinase	2332.97	0.613679	0.699154	0.877746	0.380082	0.999977
ACSP50_1601	endonuclease	1193.42	0.560411	0.699105	0.801612	0.422778	0.999977
ACSP50_1602	monooxygenase	1054.78	-0.0961756	0.680855	-0.141257	0.887667	0.999977
ACSP50_1603	alpha/beta hydrolase	66.8918	-0.0377575	0.77441	-0.0487565	0.961113	0.999977
ACSP50_1604	trehalose-6-phosphate synthase	258.32	0.219664	0.708919	0.309858	0.756669	0.999977
ACSP50_1605	uncharacterized protein	2568.59	0.465812	0.689183	0.67589	0.499111	0.999977
ACSP50_1606	1-acyl-sn-glycerol-3-phosphate acyltransferase	322.291	-0.243947	0.703331	-0.346845	0.728708	0.999977
ACSP50_1607	Crp/FNR family transcriptional regulator	2309.77	0.152021	0.676805	0.224615	0.822278	0.999977
ACSP50_1608	homoserine kinase	6.23659	-0.898359	0.733454	-1.22483	0.220638	0.999977
ACSP50_1609	uncharacterized protein	1911.22	0.0104333	0.676102	0.0154315	0.987688	0.999977
ACSP50_1610	putative TetR-family transcriptional regulator	95.8339	-0.0451714	0.75124	-0.060129	0.952053	0.999977
ACSP50_1611	multidrug MFS transporter	582.159	0.158174	0.689082	0.229544	0.818446	0.999977
ACSP50_1613	pyrroline-5-carboxylate reductase	1315.74	0.484062	0.693639	0.697858	0.485266	0.999977
ACSP50_1614	hypothetical protein	1732.95	0.678219	0.705144	0.961816	0.336142	0.999977
ACSP50_1615	amino acid oxidase	386.378	-0.398125	0.704966	-0.564744	0.572248	0.999977
ACSP50_1616	hypothetical protein	96.5942	-0.708098	0.771758	-0.917514	0.358873	0.999977
ACSP50_1617	hypothetical protein	115.941	-0.432711	0.749216	-0.577552	0.563567	0.999977
ACSP50_1618	hypothetical protein	185.719	-0.614848	0.73754	-0.833647	0.40448	0.999977
ACSP50_1619	DNA-binding protein	391.763	-0.478798	0.70876	-0.675544	0.49933	0.999977
ACSP50_1620	uncharacterized protein	1103.98	-0.409279	0.690835	-0.59244	0.553556	0.999977
ACSP50_1621	hypothetical protein	90.2516	1.05165	0.794955	1.3229	0.185868	0.999977
ACSP50_1622	glutathione peroxidase	425.762	0.405569	0.703276	0.576685	0.564152	0.999977
ACSP50_1623	chitinase	52.8385	-0.105767	0.791262	-0.133669	0.893664	0.999977
ACSP50_1624	3-deoxy-7-phosphoheptulonate synthase	4792.87	0.21711	0.676253	0.321048	0.748174	0.999977
ACSP50_1625	threonine aldolase	975.465	0.360962	0.689557	0.523469	0.600648	0.999977
ACSP50_1626	Hepatocyte growth factor receptor	234.491	0.740775	0.737829	1.00399	0.315382	0.999977
ACSP50_1627	Fibrocystin-L	13.1353	0.374268	0.85281	0.438864	0.66076	0.999977
ACSP50_1628	endonuclease IV	354.318	-0.213954	0.700134	-0.30559	0.759916	0.999977
ACSP50_1629	serine/threonine protein kinase	3820.79	-0.337961	0.68139	-0.495987	0.619903	0.999977
ACSP50_1630	hypothetical protein	13.3835	1.03601	0.845086	1.22592	0.220228	0.999977
ACSP50_1631	transcriptional regulator	327.867	0.02469	0.69928	0.0353077	0.971834	0.999977
ACSP50_1632	lycopene cyclase	262.092	0.273833	0.71008	0.385637	0.699766	0.999977
ACSP50_1633	lycopene cyclase	214.862	0.389352	0.720808	0.54016	0.589087	0.999977
ACSP50_1634	polyprenyl synthetase	301.141	-0.109295	0.70227	-0.155631	0.876324	0.999977
ACSP50_1635	5;10-methylenetetrahydrofolate reductase	467.092	-0.297152	0.696943	-0.426364	0.669843	0.999977
ACSP50_1636	CDP-alcohol phosphatidyltransferase	50.4398	-0.0161417	0.794181	-0.020325	0.983784	0.999977
ACSP50_1637	HNH endonuclease	481.295	-2.03971	0.825025	-2.4723	0.0134246	0.992258
ACSP50_1638	serine hydrolase	930.283	-1.84416	0.807286	-2.2844	0.0223483	0.999977
ACSP50_1639	mandelate racemase	370.541	-1.94163	0.821009	-2.36493	0.0180335	0.999977
ACSP50_1640	hypothetical protein	5.04566	0.203882	0.776506	0.262563	0.792888	0.999977
ACSP50_1641	Tetracycline repressor protein class A	70.8784	-0.395484	0.776645	-0.509221	0.610597	0.999977
ACSP50_1642	hypothetical protein	25.4598	-0.0300695	0.83873	-0.0358513	0.971401	0.999977
ACSP50_1643	MFS transporter	7.00599	0.0424068	0.817658	0.0518637	0.958637	0.999977
ACSP50_1644	hypothetical protein	3.60644	0.511639	0.705974	0.724728	0.468619	0.999977
ACSP50_1645	TetR family transcriptional regulator	121.634	0.752346	0.762879	0.986194	0.324038	0.999977
ACSP50_1646	phzA/B-like protein	1034.51	-0.194919	0.682967	-0.285401	0.775337	0.999977
ACSP50_1650	LysR-family transcriptional regulator	209.229	0.49319	0.726562	0.6788	0.497265	0.999977
ACSP50_1651	methyltransferase type 11	127.208	0.338043	0.741012	0.456192	0.648252	0.999977
ACSP50_1652	hypothetical protein	302.318	0.648531	0.724844	0.894718	0.370938	0.999977
ACSP50_1653	phytoene desaturase	832.013	0.551725	0.701703	0.786265	0.431712	0.999977
ACSP50_1654	glycosyl transferase	30.7951	0.455397	0.832021	0.547338	0.584146	0.999977
ACSP50_1655	hypothetical protein	114.015	0.0514471	0.741269	0.069404	0.944668	0.999977
ACSP50_1656	GCN5 family acetyltransferase	655.642	-0.110094	0.686481	-0.160374	0.872586	0.999977
ACSP50_1657	monooxygenase	517.426	0.0394816	0.689516	0.0572598	0.954338	0.999977
ACSP50_1658	short-chain dehydrogenase	552.225	0.321397	0.694961	0.462468	0.643746	0.999977
ACSP50_1659	amino acid transporter	777.36	0.217034	0.686555	0.31612	0.751912	0.999977
ACSP50_1660	membrane protein	7.84133	-0.517137	0.821369	-0.629604	0.528954	0.999977
ACSP50_1661	transcriptional regulator	75.6267	0.127287	0.766745	0.166009	0.868149	0.999977
ACSP50_1662	hypothetical protein	17.3042	0.691985	0.854136	0.810158	0.417849	0.999977
ACSP50_1663	chromosome partition protein smc	222.723	1.78351	0.817347	2.18207	0.0291042	0.999977
ACSP50_1664	hypothetical protein	390.39	1.83524	0.813144	2.25697	0.02401	0.999977
ACSP50_1665	DNA repair protein	264.958	1.78445	0.814633	2.19049	0.0284885	0.999977
ACSP50_1666	error-prone DNA polymerase	516.96	1.29906	0.767436	1.69273	0.0905075	0.999977
ACSP50_1667	serine protease	120.382	-1.60202	0.819435	-1.95503	0.0505795	0.999977
ACSP50_1668	methyltransferase type 12	243.587	-0.604223	0.72797	-0.83001	0.406533	0.999977
ACSP50_1669	nucleotide pyrophosphatase	511.263	-0.08672	0.69012	-0.125659	0.900002	0.999977
ACSP50_1670	uncharacterized protein	1750.9	0.0609244	0.676822	0.0900154	0.928275	0.999977
ACSP50_1671	transglutaminase	4884.99	0.370874	0.682343	0.54353	0.586765	0.999977
ACSP50_1672	membrane protein	1884.23	0.666195	0.70386	0.946489	0.343899	0.999977
ACSP50_1673	ATPase	4551.88	0.318813	0.680135	0.46875	0.639248	0.999977
ACSP50_1674	leucine--tRNA ligase	11786.4	-0.0383382	0.671829	-0.0570654	0.954493	0.999977
ACSP50_1675	hypothetical protein	1906.53	0.00474078	0.676109	0.00701186	0.994405	0.999977
ACSP50_1676	glutamine amidotransferase	5316.39	0.0841296	0.673262	0.124958	0.900557	0.999977
ACSP50_1677	UDP-N-acetylmuramate--L-alanine ligase	6776.64	-0.0670904	0.672675	-0.0997368	0.920553	0.999977
ACSP50_1678	peptidase	22653	1.0546	0.732852	1.43904	0.150139	0.999977
ACSP50_1679	division/cell wall cluster transcriptional repressor MraZ	24592.2	-0.416831	0.683145	-0.610164	0.541753	0.999977
ACSP50_1680	16S rRNA (cytosine(1402)-N(4))-methyltransferase	6308.75	0.0951319	0.673105	0.141333	0.887607	0.999977
ACSP50_1681	hypothetical protein	1630.38	0.802394	0.71521	1.1219	0.261905	0.999977
ACSP50_1683	UDP-N-acetylmuramoyl-L-alanyl-D-glutamate--2; 6-diaminopimelate ligase	2594.43	0.209127	0.677755	0.308558	0.757658	0.999977
ACSP50_1684	UDP-N-acetylmuramoyl-tripeptide--D-alanyl-D- alanine ligase	1187.59	0.00515218	0.679205	0.0075856	0.993948	0.999977
ACSP50_1685	phospho-N-acetylmuramoyl-pentapeptide-transferase	2282.96	-0.0758786	0.675656	-0.112304	0.910583	0.999977
ACSP50_1686	cell cycle protein	2544.73	-0.399765	0.685588	-0.583098	0.559827	0.999977
ACSP50_1687	UDP-N-acetylglucosamine--N-acetylmuramyl- (pentapeptide) pyrophosphoryl-undecaprenol N-acetylglucosamine transferase	6317.7	0.322033	0.679679	0.473801	0.635642	0.999977
ACSP50_1688	UDP-N-acetylmuramate--L-alanine ligase	5011.59	-0.0744243	0.673269	-0.110542	0.91198	0.999977
ACSP50_1689	peptidase S33	1315.61	0.265799	0.683228	0.389034	0.697251	0.999977
ACSP50_1690	cell division protein FtsZ	6052.45	-0.0313963	0.672604	-0.0466788	0.962769	0.999977
ACSP50_1691	YggS family pyridoxal phosphate enzyme	1396.55	0.0901187	0.678538	0.132813	0.894341	0.999977
ACSP50_1692	cell division protein SepF	5042.37	-0.0202565	0.672895	-0.0301035	0.975985	0.999977
ACSP50_1693	uncharacterized protein	6749.09	0.249341	0.676738	0.368445	0.712542	0.999977
ACSP50_1694	cell division protein DivIVA	6070.11	-0.0853413	0.673043	-0.126799	0.899099	0.999977
ACSP50_1695	uncharacterized protein	1875.57	0.694336	0.70599	0.983492	0.325365	0.999977
ACSP50_1696	hypothetical protein	155.919	0.35965	0.732192	0.491196	0.623287	0.999977
ACSP50_1697	conjugal transfer protein TraR	4784.92	0.235544	0.676873	0.347989	0.727849	0.999977
ACSP50_1698	signal peptidase II	3702.61	0.080294	0.674037	0.119124	0.905177	0.999977
ACSP50_1699	RNA pseudouridine synthase	2270.59	0.161672	0.677087	0.238776	0.811279	0.999977
ACSP50_1700	hypothetical protein	947.896	0.395381	0.691474	0.571795	0.567461	0.999977
ACSP50_1701	ATPase	1093.46	0.174041	0.681949	0.255211	0.79856	0.999977
ACSP50_1702	DNA polymerase III subunit alpha	12541.5	-0.0663877	0.671985	-0.0987934	0.921302	0.999977
ACSP50_1703	hypothetical protein	371.558	0.278003	0.700971	0.396597	0.691664	0.999977
ACSP50_1704	peptidase S16	733.235	-0.352401	0.692266	-0.509054	0.610714	0.999977
ACSP50_1705	histidinol dehydrogenase	2070.52	0.157278	0.677407	0.232176	0.816401	0.999977
ACSP50_1706	histidinol-phosphate transaminase	3085.42	0.311081	0.680815	0.456924	0.647725	0.999977
ACSP50_1707	imidazoleglycerol-phosphate dehydratase	2307.96	0.0835915	0.675693	0.123712	0.901543	0.999977
ACSP50_1708	imidazole glycerol phosphate synthase subunit HisH	761.653	0.278475	0.688836	0.404269	0.686015	0.999977
ACSP50_1709	hypothetical protein	917.522	0.353585	0.689814	0.51258	0.608245	0.999977
ACSP50_1710	bifunctional 1-(5-phosphoribosyl)-5-((5- phosphoribosylamino)methylideneamino)imidazole-4- carboxamide isomerase/phosphoribosylanthranilate isomerase PriA	1649.82	0.484049	0.692246	0.699244	0.484399	0.999977
ACSP50_1711	imidazole glycerol phosphate synthase cyclase subunit	1188.6	0.240919	0.683105	0.352682	0.724327	0.999977
ACSP50_1712	hypothetical protein	474.626	1.18462	0.758599	1.56158	0.118386	0.999977
ACSP50_1713	hypothetical protein	8.6521	0.518087	0.830364	0.623927	0.532676	0.999977
ACSP50_1714	glyoxalase	57.2802	-0.14488	0.78592	-0.184345	0.853743	0.999977
ACSP50_1715	GntR family transcriptional regulator	2107.9	1.27723	0.756298	1.6888	0.0912587	0.999977
ACSP50_1716	membrane protein	2030.89	1.11943	0.742112	1.50843	0.131444	0.999977
ACSP50_1717	AMP-dependent synthetase	3984.59	0.628844	0.698675	0.900051	0.368093	0.999977
ACSP50_1718	PfkB domain-containing protein	843.023	0.712104	0.712779	0.999053	0.317769	0.999977
ACSP50_1719	hypothetical protein	64.0302	0.451448	0.784838	0.575212	0.565148	0.999977
ACSP50_1720	GntR family transcriptional regulator	266.775	0.511937	0.71993	0.711093	0.477027	0.999977
ACSP50_1722	TIGR03085 family protein	477.492	0.394283	0.700579	0.562797	0.573573	0.999977
ACSP50_1723	ABC transporter permease	1264.79	-0.962287	0.73023	-1.31779	0.187575	0.999977
ACSP50_1724	multidrug ABC transporter ATP-binding protein	1374.01	-0.768625	0.713483	-1.07729	0.281353	0.999977
ACSP50_1725	30S ribosomal protein S4	249.98	-0.942852	0.750953	-1.25554	0.209282	0.999977
ACSP50_1726	DUF2470 domain-containing protein	164.099	0.0779393	0.723454	0.107732	0.914208	0.999977
ACSP50_1727	polycystic kidney disease 1-like 3	5482.11	0.557907	0.693087	0.80496	0.420843	0.999977
ACSP50_1728	phosphoribosyl-AMP cyclohydrolase	2766.73	0.57103	0.695591	0.820927	0.411688	0.999977
ACSP50_1729	anthranilate synthase component I	2625.31	0.590336	0.697091	0.846856	0.397075	0.999977
ACSP50_1730	hypothetical protein	87.0008	0.932764	0.78953	1.18142	0.237437	0.999977
ACSP50_1731	hypothetical protein	847.055	1.18554	0.752663	1.57513	0.115226	0.999977
ACSP50_1732	indole-3-glycerol-phosphate synthase	3735.44	0.190408	0.676086	0.281633	0.778225	0.999977
ACSP50_1733	tryptophan synthase subunit beta	6835.27	0.396634	0.683082	0.580654	0.561474	0.999977
ACSP50_1734	tryptophan synthase subunit alpha	2905.8	0.189503	0.676815	0.279993	0.779483	0.999977
ACSP50_1735	pyridoxamine 5'-phosphate oxidase	1635.47	0.596065	0.699525	0.852099	0.394159	0.999977
ACSP50_1737	FAD-binding monooxygenase	134.909	0.00942772	0.732326	0.0128737	0.989729	0.999977
ACSP50_1738	acetyltransferase	854.692	-0.62572	0.706411	-0.885774	0.37574	0.999977
ACSP50_1739	glutamate synthase	25796.6	0.363286	0.680376	0.533948	0.593378	0.999977
ACSP50_1741	pyruvate kinase	19532.2	0.716392	0.703596	1.01819	0.308589	0.999977
ACSP50_1742	acyl-CoA thioesterase II	4211.61	0.826591	0.714172	1.15741	0.247105	0.999977
ACSP50_1743	hypothetical protein	46.8915	0.435145	0.805076	0.540502	0.588851	0.999977
ACSP50_1745	response regulator receiver/ANTAR domain-containing protein	4552.97	0.14061	0.674466	0.208476	0.834857	0.999977
ACSP50_1754	DNA polymerase I	7047.53	0.54413	0.691796	0.786548	0.431547	0.999977
ACSP50_1755	transcriptional regulator	212.263	-0.523942	0.727753	-0.719945	0.471559	0.999977
ACSP50_1756	hypothetical protein	1157.47	-0.195199	0.681998	-0.286216	0.774713	0.999977
ACSP50_1757	hypothetical protein	1096.66	-0.27555	0.685022	-0.40225	0.6875	0.999977
ACSP50_1758	SAM-dependent methyltransferase	1537.51	0.175934	0.67946	0.258933	0.795687	0.999977
ACSP50_1759	30S ribosomal protein S1	70173.7	-0.168245	0.673011	-0.249988	0.802597	0.999977
ACSP50_1760	dephospho-CoA kinase	602.392	0.314396	0.693341	0.453451	0.650224	0.999977
ACSP50_1761	excinuclease ABC subunit B	3710.79	0.196674	0.676271	0.290821	0.771188	0.999977
ACSP50_1762	hypothetical protein	22.2671	0.517413	0.847953	0.610191	0.541735	0.999977
ACSP50_1763	putative monooxygenase	1285.04	-0.0375479	0.678683	-0.0553246	0.95588	0.999977
ACSP50_1764	tellurium resistance protein TerC	3188.44	0.0911778	0.674601	0.135158	0.892487	0.999977
ACSP50_1765	GTP-binding protein	16981.2	0.103861	0.672226	0.154504	0.877213	0.999977
ACSP50_1766	murein transglycosylase	1525.94	-0.726817	0.709567	-1.02431	0.305689	0.999977
ACSP50_1767	50S ribosomal protein L11	24555.3	-0.116556	0.672241	-0.173384	0.86235	0.999977
ACSP50_1768	ATP-dependent Clp protease proteolytic subunit	786.431	0.969571	0.734408	1.32021	0.186765	0.999977
ACSP50_1769	RNA polymerase sigma factor	148.58	-0.642039	0.747824	-0.858543	0.390593	0.999977
ACSP50_1770	hypothetical protein	86.1395	-0.169665	0.758987	-0.223542	0.823114	0.999977
ACSP50_1771	Zn-dependent hydrolase	785.941	-0.453186	0.696468	-0.650692	0.515245	0.999977
ACSP50_1772	maleylpyruvate isomerase	434.139	-0.189634	0.695036	-0.27284	0.784976	0.999977
ACSP50_1773	ribosome small subunit-dependent GTPase A	2489.7	-0.534392	0.693531	-0.770538	0.440981	0.999977
ACSP50_1774	uncharacterized protein	3440.78	-0.184385	0.676159	-0.272695	0.785088	0.999977
ACSP50_1775	excinuclease ABC subunit A	4025.7	-0.102899	0.674112	-0.152644	0.878679	0.999977
ACSP50_1776	cytochrome b6	404.559	-0.353833	0.702012	-0.504026	0.614243	0.999977
ACSP50_1777	excinuclease ABC subunit C	1882.14	0.290947	0.681989	0.426616	0.669659	0.999977
ACSP50_1778	RNase adaptor protein RapZ	1113.33	0.064587	0.680029	0.0949769	0.924333	0.999977
ACSP50_1779	hypothetical protein	824.265	-0.0696896	0.68308	-0.102023	0.918739	0.999977
ACSP50_1780	DNA-binding protein WhiA	653.294	0.0300545	0.685786	0.0438249	0.965044	0.999977
ACSP50_1783	triose-phosphate isomerase	19933	0.288693	0.677235	0.426281	0.669903	0.999977
ACSP50_1785	hypothetical protein	649.769	-0.186281	0.688089	-0.270723	0.786604	0.999977
ACSP50_1786	GCN5 family acetyltransferase	327.332	0.775019	0.731797	1.05906	0.289571	0.999977
ACSP50_1787	glyoxalase	536.72	-0.601857	0.710551	-0.847029	0.396979	0.999977
ACSP50_1788	6-phosphogluconolactonase	1000.75	0.536854	0.698998	0.768033	0.442468	0.999977
ACSP50_1791	transaldolase	30992	0.376812	0.680978	0.553339	0.580032	0.999977
ACSP50_1792	transketolase	33375.5	0.327922	0.678689	0.48317	0.628975	0.999977
ACSP50_1793	protoheme IX farnesyltransferase	4969.35	0.159889	0.674687	0.236983	0.81267	0.999977
ACSP50_1794	hypothetical protein	14009.1	0.318287	0.678671	0.468986	0.63908	0.999977
ACSP50_1795	uncharacterized protein	12278.1	0.52167	0.68977	0.756296	0.449472	0.999977
ACSP50_1796	cytochrome oxidase assembly protein	2517.04	0.957595	0.726802	1.31755	0.187655	0.999977
ACSP50_1797	putative ArsR-family transcriptional regulator	6553.68	0.868589	0.717081	1.21129	0.225786	0.999977
ACSP50_1798	Fe-S cluster assembly protein SufB	19656.9	0.253033	0.675907	0.374361	0.708135	0.999977
ACSP50_1799	Fe-S cluster assembly protein SufD	3881.3	0.248332	0.677779	0.366391	0.714073	0.999977
ACSP50_1800	(2Fe-2S) ferredoxin	3222.28	0.140334	0.675361	0.207791	0.835392	0.999977
ACSP50_1801	ABC transporter ATP-binding protein	8209.89	0.102419	0.672838	0.15222	0.879013	0.999977
ACSP50_1802	cysteine desulfurase	5709	0.206163	0.675603	0.305154	0.760249	0.999977
ACSP50_1803	iron-sulfur cluster assembly scaffold protein NifU	3242.83	0.25338	0.678448	0.373469	0.708799	0.999977
ACSP50_1804	FeS assembly SUF system protein	9641.92	0.620791	0.69678	0.890943	0.37296	0.999977
ACSP50_1805	hypothetical protein	143.924	-0.351098	0.735561	-0.47732	0.633134	0.999977
ACSP50_1806	hypothetical protein	4.88014	-0.483522	0.761735	-0.634764	0.525582	0.999977
ACSP50_1807	hypothetical protein	82.1775	-0.155679	0.761755	-0.204368	0.838066	0.999977
ACSP50_1808	alpha/beta hydrolase	139.861	-1.58829	0.814481	-1.95006	0.0511684	0.999977
ACSP50_1809	lysine transporter LysE	375.971	-0.76428	0.728171	-1.04959	0.293908	0.999977
ACSP50_1810	phosphoglycerate mutase	172.296	-0.0176129	0.721041	-0.0244271	0.980512	0.999977
ACSP50_1811	MFS transporter	143.104	-1.03785	0.775226	-1.33877	0.180647	0.999977
ACSP50_1812	DNA alkylation repair enzyme	83.0296	0.0615909	0.760182	0.0810213	0.935425	0.999977
ACSP50_1813	hypothetical protein	86.4783	-0.559835	0.770595	-0.726497	0.467534	0.999977
ACSP50_1814	membrane protein	3486.98	0.177059	0.675936	0.261946	0.793363	0.999977
ACSP50_1815	ABC transporter	4016.89	-0.156652	0.675091	-0.232045	0.816503	0.999977
ACSP50_1816	transcriptional regulator	1791.37	-1.109	0.741638	-1.49533	0.134827	0.999977
ACSP50_1817	enoyl-CoA hydratase	2382.56	-0.981359	0.729088	-1.34601	0.1783	0.999977
ACSP50_1818	ABC transporter	652.295	-0.911595	0.731459	-1.24627	0.212666	0.999977
ACSP50_1819	mismatch-specific DNA-glycosylase	172.651	-0.0622843	0.721155	-0.0863675	0.931174	0.999977
ACSP50_1820	oxidoreductase	324.319	0.100874	0.700149	0.144075	0.885442	0.999977
ACSP50_1821	XRE family transcriptional regulator	85.9158	-0.600856	0.772805	-0.777501	0.436863	0.999977
ACSP50_1822	hypothetical protein	65.6259	-0.618765	0.78957	-0.783673	0.433232	0.999977
ACSP50_1823	TetR family transcriptional regulator	341.663	-0.248421	0.701989	-0.353881	0.723428	0.999977
ACSP50_1824	haloacid dehalogenase	1320.84	-0.234789	0.682119	-0.344205	0.730692	0.999977
ACSP50_1825	short-chain dehydrogenase	299.614	0.9878	0.750136	1.31683	0.187896	0.999977
ACSP50_1826	hypothetical protein	3881.98	-0.55384	0.693502	-0.798612	0.424515	0.999977
ACSP50_1827	hypothetical protein	1618.3	-0.0803447	0.677471	-0.118595	0.905596	0.999977
ACSP50_1828	hypothetical protein	445.399	0.469224	0.705661	0.664943	0.506087	0.999977
ACSP50_1829	aconitate hydratase	23178.8	0.924515	0.721096	1.2821	0.199809	0.999977
ACSP50_1830	hypothetical protein	204.619	-0.849404	0.749623	-1.13311	0.257168	0.999977
ACSP50_1831	hypothetical protein	257.832	-0.0946236	0.706686	-0.133898	0.893483	0.999977
ACSP50_1832	Xaa-Pro aminopeptidase	6086.86	0.361559	0.681505	0.53053	0.595745	0.999977
ACSP50_1833	uncharacterized protein	413.305	-1.65016	0.79894	-2.06544	0.0388814	0.999977
ACSP50_1834	sugar kinase	115.678	0.351044	0.746277	0.470393	0.638074	0.999977
ACSP50_1835	thioesterase	67.9754	0.0245601	0.77327	0.0317614	0.974662	0.999977
ACSP50_1836	uncharacterized protein	249.038	-0.27275	0.711673	-0.383251	0.701533	0.999977
ACSP50_1837	membrane protein	369.761	-0.435223	0.707726	-0.61496	0.538581	0.999977
ACSP50_1838	hypothetical protein	228.427	0.0289826	0.7102	0.0408091	0.967448	0.999977
ACSP50_1839	ATPase	2824.19	-0.18705	0.676852	-0.276353	0.782277	0.999977
ACSP50_1840	uncharacterized protein	420.747	-0.117157	0.694275	-0.168747	0.865996	0.999977
ACSP50_1841	VWA domain-containing protein	553.967	-0.356543	0.696377	-0.511997	0.608653	0.999977
ACSP50_1842	LuxR-family two component transcriptional regulator	65.5767	0.100228	0.776083	0.129146	0.897242	0.999977
ACSP50_1843	two-component system sensor kinase	240.139	0.191214	0.710576	0.269097	0.787855	0.999977
ACSP50_1844	beta-ketoacyl-ACP reductase	5378.6	-0.600118	0.696039	-0.86219	0.388583	0.999977
ACSP50_1845	enoyl-[acyl-carrier-protein] reductase	5979.76	-0.434473	0.685321	-0.63397	0.526101	0.999977
ACSP50_1846	ferrochelatase	9060.86	0.607274	0.695866	0.872688	0.382833	0.999977
ACSP50_1847	haloacid dehalogenase	7383.49	0.70111	0.703096	0.997176	0.318679	0.999977
ACSP50_1848	S26 family signal peptidase	54.1044	0.582162	0.800138	0.727578	0.466872	0.999977
ACSP50_1849	NUDIX hydrolase	1787.16	-0.924096	0.725134	-1.27438	0.202529	0.999977
ACSP50_1850	DNA mismatch repair protein MutT	372.671	-0.667006	0.721431	-0.92456	0.355195	0.999977
ACSP50_1851	NUDIX hydrolase	233.936	0.496055	0.723024	0.686083	0.492661	0.999977
ACSP50_1852	hypothetical protein	738.726	0.593003	0.705697	0.840308	0.400735	0.999977
ACSP50_1853	hypothetical protein	1422.73	0.0372734	0.677949	0.0549797	0.956155	0.999977
ACSP50_1854	GntR family transcriptional regulator	33.8636	-0.140805	0.822339	-0.171225	0.864047	0.999977
ACSP50_1855	membrane protein	15.9478	1.08459	0.850954	1.27456	0.202465	0.999977
ACSP50_1856	serine hydrolase	136.026	0.44405	0.741717	0.598678	0.549388	0.999977
ACSP50_1857	activity regulator of membrane protease YbbK	461.94	0.0401884	0.691612	0.0581083	0.953662	0.999977
ACSP50_1858	paraslipin	2903.38	0.0361681	0.674417	0.0536287	0.957231	0.999977
ACSP50_1859	hypothetical protein	64.047	0.856527	0.801605	1.06852	0.285288	0.999977
ACSP50_1860	rRNA methyltransferase	443.391	0.910213	0.736542	1.23579	0.216536	0.999977
ACSP50_1861	flavohemoprotein	2655.39	1.01488	0.73179	1.38685	0.165488	0.999977
ACSP50_1862	hypothetical protein	249.737	1.20561	0.771648	1.56238	0.118198	0.999977
ACSP50_1863	hypothetical protein	421.84	0.0917797	0.693874	0.132272	0.89477	0.999977
ACSP50_1864	uncharacterized protein	1215.49	0.277727	0.684253	0.405883	0.684829	0.999977
ACSP50_1865	UDP-N-acetylmuramoylalanine--D-glutamate ligase	923.865	0.160618	0.68324	0.235083	0.814144	0.999977
ACSP50_1867	ABC transporter substrate-binding protein	449.049	1.11068	0.75312	1.47478	0.140272	0.999977
ACSP50_1868	sugar ABC transporter permease	127.49	0.871857	0.768277	1.13482	0.25645	0.999977
ACSP50_1869	sugar ABC transporter permease	468.768	0.848938	0.730679	1.16185	0.245297	0.999977
ACSP50_1870	carbohydrate ABC transporter; N-acetylglucosamine/diacetylchitobiose-binding protein	821.726	0.985036	0.735341	1.33956	0.180387	0.999977
ACSP50_1871	ABC transporter permease	199.038	0.32753	0.721189	0.454153	0.649718	0.999977
ACSP50_1872	sugar ABC transporter permease	145.109	0.820148	0.759649	1.07964	0.280302	0.999977
ACSP50_1873	bifunctional 3'-5' exonuclease/DNA polymerase	78.1663	0.474196	0.773009	0.613441	0.539585	0.999977
ACSP50_1876	membrane protein	91.3753	-0.30661	0.758314	-0.404332	0.685969	0.999977
ACSP50_1877	TetR family transcriptional regulator	447.177	0.378282	0.70105	0.539593	0.589478	0.999977
ACSP50_1878	metal-dependent hydrolase	1554.22	-0.160721	0.679049	-0.236685	0.812901	0.999977
ACSP50_1879	hypothetical protein	76.2719	0.222616	0.767553	0.290033	0.771791	0.999977
ACSP50_1880	two-component sensor histidine kinase	305.8	0.638669	0.72392	0.882237	0.377649	0.999977
ACSP50_1881	LuxR-family two component system response regulator	101.922	0.00456487	0.747497	0.00610687	0.995127	0.999977
ACSP50_1882	NUDIX hydrolase	151.418	-0.687512	0.749713	-0.917034	0.359125	0.999977
ACSP50_1883	cellulose synthase	32.2343	0.357511	0.827752	0.431906	0.665809	0.999977
ACSP50_1884	amylo-alpha-1;6-glucosidase	53.8561	0.3603	0.793868	0.453854	0.649934	0.999977
ACSP50_1885	glucosidase	8155.15	0.474234	0.687201	0.690096	0.490134	0.999977
ACSP50_1886	hypothetical protein	4159.42	-0.345483	0.681487	-0.506955	0.612187	0.999977
ACSP50_1887	uncharacterized protein	3962.14	0.284584	0.679051	0.41909	0.67515	0.999977
ACSP50_1888	hypothetical protein	1139.21	0.87116	0.723039	1.20486	0.228258	0.999977
ACSP50_1889	chorismate-binding protein	21114.2	0.638021	0.697539	0.914673	0.360363	0.999977
ACSP50_1890	hypothetical protein	13.7805	0.737021	0.851528	0.865527	0.386749	0.999977
ACSP50_1891	response regulator receiver domain protein	257.786	-1.79052	0.815532	-2.19553	0.0281257	0.999977
ACSP50_1892	hypothetical protein	207.226	-0.155479	0.715051	-0.217437	0.827868	0.999977
ACSP50_1893	PadR family transcriptional regulator	198.641	0.356061	0.722284	0.492965	0.622037	0.999977
ACSP50_1894	NYN domain-containing protein	786.613	-0.121532	0.68429	-0.177604	0.859034	0.999977
ACSP50_1895	transglycosylase	151.27	0.316343	0.732074	0.432119	0.665655	0.999977
ACSP50_1896	uncharacterized protein	158.011	0.0493613	0.724941	0.06809	0.945714	0.999977
ACSP50_1897	hypothetical protein	1.04224	0.227415	0.44541	0.510574	0.609649	0.999977
ACSP50_1898	hypothetical protein	740.808	-0.987728	0.736565	-1.34099	0.179923	0.999977
ACSP50_1899	ATP-binding protein	1120.42	-1.1672	0.749123	-1.55808	0.119213	0.999977
ACSP50_1900	hypothetical protein	484.308	0.42563	0.70186	0.606431	0.544228	0.999977
ACSP50_1901	lactate 2-monooxygenase	387.106	-0.364838	0.703425	-0.518659	0.603998	0.999977
ACSP50_1902	DNA polymerase IV	108.151	0.357445	0.750088	0.476538	0.633691	0.999977
ACSP50_1904	hypothetical protein	45.3282	0.380337	0.806065	0.471844	0.637038	0.999977
ACSP50_1905	TetR family transcriptional regulator	148.879	0.00236959	0.727554	0.00325693	0.997401	0.999977
ACSP50_1906	hypothetical protein	266.517	0.152545	0.706491	0.215919	0.829051	0.999977
ACSP50_1907	hypothetical protein	1592.07	1.46196	0.773775	1.88938	0.0588405	0.999977
ACSP50_1908	TetR family transcriptional regulator	371.215	-0.737961	0.726495	-1.01578	0.309733	0.999977
ACSP50_1909	UDP-glucose 4-epimerase	10.1741	0.545246	0.8413	0.6481	0.51692	0.999977
ACSP50_1910	cytochrome P450	31.5645	0.83111	0.838983	0.990616	0.321873	0.999977
ACSP50_1911	glycosyl transferase	48.8932	0.423376	0.801973	0.527918	0.597556	0.999977
ACSP50_1912	acyl-CoA synthetase	58.2734	0.692186	0.799711	0.865546	0.386739	0.999977
ACSP50_1913	glycosyl transferase family 2	44.5756	0.647834	0.814576	0.795301	0.426438	0.999977
ACSP50_1914	3-oxoacyl-ACP synthase	87.7029	-0.129262	0.75733	-0.170681	0.864475	0.999977
ACSP50_1915	hypothetical protein	7.36159	-0.462141	0.816579	-0.565948	0.571429	0.999977
ACSP50_1916	TetR family transcriptional regulator	18.9749	-0.0178216	0.850579	-0.0209523	0.983284	0.999977
ACSP50_1917	hypothetical protein	289.423	0.886416	0.74294	1.19312	0.232823	0.999977
ACSP50_1918	hypothetical protein	57.4626	0.433852	0.79143	0.548187	0.583563	0.999977
ACSP50_1919	3-beta hydroxysteroid dehydrogenase	13.8051	-0.454237	0.853316	-0.53232	0.594504	0.999977
ACSP50_1920	TetR family transcriptional regulator	408.996	0.451454	0.706375	0.639113	0.522749	0.999977
ACSP50_1921	arsenic transporter	86.5533	0.0750551	0.757633	0.0990652	0.921086	0.999977
ACSP50_1922	uncharacterized protein	949.923	-0.427291	0.693108	-0.616485	0.537575	0.999977
ACSP50_1923	chemotaxis protein	23.7477	0.461889	0.844922	0.546664	0.58461	0.999977
ACSP50_1924	uncharacterized protein	866.534	0.08222	0.682644	0.120444	0.904132	0.999977
ACSP50_1925	hypothetical protein	155.133	0.0911187	0.726085	0.125493	0.900133	0.999977
ACSP50_1926	hypothetical protein	62.7306	-0.965481	0.808288	-1.19448	0.232292	0.999977
ACSP50_1927	Triple functional domain protein	73.3922	-1.45216	0.826937	-1.75607	0.079076	0.999977
ACSP50_1928	hypothetical protein	16.121	-0.835277	0.853647	-0.978481	0.327836	0.999977
ACSP50_1929	intradiol ring-cleavage dioxygenase	8.00685	0.0455086	0.829783	0.054844	0.956263	0.999977
ACSP50_1930	hypothetical protein	60.6552	0.167295	0.782131	0.213896	0.830628	0.999977
ACSP50_1931	NAD(P)-dependent oxidoreductase	205.06	0.457281	0.725494	0.630303	0.528496	0.999977
ACSP50_1932	dephospho-CoA kinase	237.502	0.504483	0.722992	0.697772	0.48532	0.999977
ACSP50_1933	hypothetical protein	1801.45	0.124421	0.677476	0.183654	0.854285	0.999977
ACSP50_1934	hypothetical protein	829.283	0.537884	0.70086	0.767463	0.442806	0.999977
ACSP50_1935	ABC transporter permease	25.8736	0.643292	0.843887	0.762296	0.445883	0.999977
ACSP50_1936	ABC transporter permease	32.2097	1.02952	0.843236	1.22091	0.222119	0.999977
ACSP50_1937	ABC transporter substrate-binding protein	45.1381	0.707885	0.815845	0.86767	0.385575	0.999977
ACSP50_1938	Fis family transcriptional regulator	14.409	-0.189068	0.854144	-0.221354	0.824817	0.999977
ACSP50_1939	histidine kinase	16.9732	-0.0266012	0.853036	-0.0311841	0.975123	0.999977
ACSP50_1940	hybrid sensor histidine kinase and response regulator of a two component complex	5.12842	0.54923	0.766269	0.716759	0.473523	0.999977
ACSP50_1941	2-methylisocitrate lyase	775.144	-0.697846	0.712588	-0.979313	0.327425	0.999977
ACSP50_1942	hypothetical protein	394.442	-0.660472	0.719844	-0.917521	0.35887	0.999977
ACSP50_1943	histidine kinase	185.679	0.0979559	0.718448	0.136344	0.89155	0.999977
ACSP50_1944	FAD-dependent oxidoreductase	65.7086	-0.554997	0.786958	-0.705244	0.480659	0.999977
ACSP50_1945	TetR family transcriptional regulator	269.719	0.394482	0.713798	0.552652	0.580502	0.999977
ACSP50_1946	hypothetical protein	85.859	0.554563	0.77064	0.719614	0.471763	0.999977
ACSP50_1947	histidine kinase	3.48231	-0.0680636	0.719694	-0.0945729	0.924654	0.999977
ACSP50_1948	hypothetical protein	38.1153	0.176434	0.814717	0.216559	0.828552	0.999977
ACSP50_1949	Crp/Fnr family transcriptional regulator	170.808	0.298954	0.726249	0.411642	0.680602	0.999977
ACSP50_1950	Camphene synthase	69.125	-0.227511	0.774216	-0.293859	0.768865	0.999977
ACSP50_1951	SAM-dependent methyltransferase	64.3444	0.306632	0.780558	0.392837	0.69444	0.999977
ACSP50_1952	glucoamylase	4167.83	0.457878	0.687333	0.666166	0.505305	0.999977
ACSP50_1953	hypothetical protein	944.482	-1.24257	0.757037	-1.64136	0.100724	0.999977
ACSP50_1954	aldehyde oxidase	6112.02	0.583057	0.694637	0.839369	0.401262	0.999977
ACSP50_1955	hypothetical protein	1915.64	0.860534	0.719339	1.19628	0.231586	0.999977
ACSP50_1956	CHAT domain-containing protein	291.153	1.42835	0.7865	1.81609	0.0693567	0.999977
ACSP50_1957	hypothetical protein	74.9077	1.00011	0.800852	1.2488	0.211737	0.999977
ACSP50_1958	hypothetical protein	3.12671	0.561741	0.634464	0.885379	0.375952	0.999977
ACSP50_1959	hypothetical protein	52.1764	-0.720498	0.807745	-0.891987	0.3724	0.999977
ACSP50_1960	alpha-amylase	1031.72	-0.102687	0.681146	-0.150756	0.880169	0.999977
ACSP50_1961	hypothetical protein	85.8421	0.24674	0.76056	0.324418	0.745621	0.999977
ACSP50_1962	carbamoyltransferase	670.139	-0.605503	0.707728	-0.855559	0.392242	0.999977
ACSP50_1963	uncharacterized protein	507.355	-0.844723	0.729195	-1.15843	0.246688	0.999977
ACSP50_1964	hypothetical protein	185.24	-0.610578	0.737385	-0.828032	0.407652	0.999977
ACSP50_1965	dihydrodipicolinate synthase family protein	423.004	-0.539847	0.710721	-0.759576	0.447508	0.999977
ACSP50_1966	AraC family transcriptional regulator	375.188	-0.145515	0.697264	-0.208695	0.834687	0.999977
ACSP50_1967	glyoxalase	615.838	-0.373272	0.695532	-0.536671	0.591495	0.999977
ACSP50_1968	LacI family transcriptional regulator	30.1912	0.311562	0.831018	0.374916	0.707723	0.999977
ACSP50_1969	sugar ABC transporter ATP-binding protein	10.6784	-0.926828	0.833975	-1.11134	0.266423	0.999977
ACSP50_1970	ATPase	8.56934	0.24729	0.833911	0.296543	0.766815	0.999977
ACSP50_1971	ATPase	17.9986	-1.04643	0.853686	-1.22578	0.220283	0.999977
ACSP50_1972	esterase	77.0168	0.711828	0.784124	0.907801	0.363984	0.999977
ACSP50_1973	MarR family transcriptional regulator	35.6584	-0.392093	0.82221	-0.476877	0.633449	0.999977
ACSP50_1974	pyruvoyl-dependent arginine decarboxylase	32.4826	0.697673	0.834248	0.83629	0.402992	0.999977
ACSP50_1975	hypothetical protein	39.4963	-0.546624	0.81925	-0.667225	0.504629	0.999977
ACSP50_1976	cell envelope-related transcriptional attenuator	3670.18	-0.225201	0.677129	-0.332582	0.73945	0.999977
ACSP50_1977	glycosyl transferase	566.36	0.0828467	0.68834	0.120357	0.9042	0.999977
ACSP50_1978	glycosyl transferase family 1	294.797	0.00919902	0.702137	0.0131015	0.989547	0.999977
ACSP50_1979	hypothetical protein	86.5779	-0.204986	0.759254	-0.269984	0.787173	0.999977
ACSP50_1980	dihydrolipoyl dehydrogenase	1531.17	-0.147151	0.678857	-0.216763	0.828393	0.999977
ACSP50_1981	hypothetical protein	22.5399	0.105457	0.844598	0.12486	0.900634	0.999977
ACSP50_1982	hypothetical protein	170.814	-0.798945	0.752175	-1.06218	0.288154	0.999977
ACSP50_1983	uncharacterized protein	537.144	-0.144229	0.690128	-0.208989	0.834457	0.999977
ACSP50_1984	uncharacterized protein	1221.88	0.592386	0.701078	0.844965	0.39813	0.999977
ACSP50_1985	cation diffusion facilitator transporter	1310.73	0.742677	0.71166	1.04358	0.296678	0.999977
ACSP50_1986	PPOX class F420-dependent enzyme	560.852	0.131829	0.689181	0.191283	0.848304	0.999977
ACSP50_1987	hypothetical protein	156.511	-1.98378	0.835594	-2.3741	0.0175918	0.999977
ACSP50_1988	hypothetical protein	1.00086	0.0104917	0.483807	0.0216858	0.982699	0.999977
ACSP50_1989	Transcriptional regulator; TrmB	31.1752	-0.417794	0.830796	-0.502884	0.615046	0.999977
ACSP50_1990	uncharacterized protein	196.042	-0.630315	0.736537	-0.855782	0.392119	0.999977
ACSP50_1991	phage tail protein	828.568	0.052325	0.682874	0.0766247	0.938922	0.999977
ACSP50_1992	extracellular protein	1641.23	-0.422702	0.688814	-0.613666	0.539436	0.999977
ACSP50_1993	hypothetical protein	16.7417	0.564614	0.854091	0.66107	0.508567	0.999977
ACSP50_1994	serine/threonine protein kinase	418.49	-0.0200919	0.693537	-0.0289703	0.976888	0.999977
ACSP50_1995	hypothetical protein	1139.83	1.02786	0.736647	1.39532	0.162919	0.999977
ACSP50_1996	uncharacterized protein	1524.42	0.54164	0.696275	0.777911	0.436622	0.999977
ACSP50_1997	2-nitropropane dioxygenase	827.154	0.193127	0.685191	0.281859	0.778051	0.999977
ACSP50_1998	secreted protein	210.979	-1.55361	0.802357	-1.93631	0.0528302	0.999977
ACSP50_1999	fumarylacetoacetase	409.089	1.01022	0.746065	1.35407	0.175714	0.999977
ACSP50_2000	hypothetical protein	144.794	0.891548	0.764442	1.16627	0.243504	0.999977
ACSP50_2001	homogentisate 1;2-dioxygenase	1113.74	0.260911	0.684358	0.381249	0.703019	0.999977
ACSP50_2002	AI-2E family transporter	585.402	0.275516	0.692314	0.397963	0.690657	0.999977
ACSP50_2003	aminotransferase	187.235	0.400867	0.726308	0.551923	0.581001	0.999977
ACSP50_2004	hypothetical protein	19.0822	-0.818223	0.853867	-0.958256	0.337934	0.999977
ACSP50_2005	uncharacterized protein	113.411	0.0036697	0.741439	0.00494942	0.996051	0.999977
ACSP50_2006	polysaccharide deacetylase	81.0939	-0.210385	0.76346	-0.275568	0.78288	0.999977
ACSP50_2007	hypothetical protein	96.2813	0.732545	0.773076	0.947571	0.343348	0.999977
ACSP50_2008	hydrolase	432.248	0.719118	0.7222	0.995733	0.31938	0.999977
ACSP50_2009	aldo/keto reductase	16.6176	0.289745	0.853631	0.339426	0.734289	0.999977
ACSP50_2010	XRE family transcriptional regulator	345.412	0.271648	0.702477	0.3867	0.698978	0.999977
ACSP50_2011	Replicase polyprotein 1a	58.232	0.657306	0.798338	0.823343	0.410313	0.999977
ACSP50_2012	hypothetical protein	71.6815	0.519228	0.78002	0.66566	0.505629	0.999977
ACSP50_2013	lipase	1946.19	1.25413	0.754462	1.66229	0.0964547	0.999977
ACSP50_2014	formyltetrahydrofolate deformylase	6940.08	0.48322	0.687943	0.702412	0.482422	0.999977
ACSP50_2015	hypothetical protein	55.9988	0.916895	0.811894	1.12933	0.25876	0.999977
ACSP50_2016	hypothetical protein	43.1532	1.33411	0.841451	1.58549	0.112856	0.999977
ACSP50_2017	anion permease	136.135	1.29059	0.794723	1.62395	0.104387	0.999977
ACSP50_2018	hypothetical protein	100.036	0.580712	0.763335	0.760757	0.446802	0.999977
ACSP50_2019	cell division protein DivIVA	3439.33	-0.249086	0.678131	-0.367312	0.713386	0.999977
ACSP50_2020	hypothetical protein	34.5916	0.156226	0.821018	0.190284	0.849087	0.999977
ACSP50_2022	hypothetical protein	129.912	-0.39625	0.742085	-0.533968	0.593364	0.999977
ACSP50_2023	hypothetical protein	403.473	-1.0588	0.750432	-1.41092	0.158268	0.999977
ACSP50_2024	hypothetical protein	37.6355	0.202201	0.815825	0.247848	0.804252	0.999977
ACSP50_2025	phosphoesterase	415.894	0.497874	0.708561	0.702655	0.482271	0.999977
ACSP50_2026	coenzyme PQQ synthesis protein E	172.684	-0.517876	0.734978	-0.704615	0.48105	0.999977
ACSP50_2027	hypothetical protein	7.79995	-0.665789	0.815757	-0.81616	0.414409	0.999977
ACSP50_2028	hybrid sensor histidine kinase/response regulator	105.809	-0.540648	0.75862	-0.712672	0.476048	0.999977
ACSP50_2029	hypothetical protein	9.9258	-0.195847	0.84364	-0.232145	0.816425	0.999977
ACSP50_2030	SGNH hydrolase	21.8533	-0.233103	0.846403	-0.275404	0.783006	0.999977
ACSP50_2031	hypothetical protein	101.905	-0.25788	0.750667	-0.343534	0.731197	0.999977
ACSP50_2032	transporter	418.652	-0.658528	0.718572	-0.91644	0.359436	0.999977
ACSP50_2033	Nigrin b	3.92066	-0.341173	0.732687	-0.465646	0.641469	0.999977
ACSP50_2034	transporter	39.6373	0.197848	0.812263	0.243577	0.807558	0.999977
ACSP50_2035	anti-sigma factor	121.723	-0.723211	0.761267	-0.95001	0.342107	0.999977
ACSP50_2036	ATPase	371.903	-0.337322	0.703195	-0.479699	0.631442	0.999977
ACSP50_2037	hypothetical protein	441.407	-0.716597	0.721699	-0.99293	0.320744	0.999977
ACSP50_2038	GCN5 family acetyltransferase	1513.47	-1.37	0.765861	-1.78884	0.0736414	0.999977
ACSP50_2039	putative signaling protein	174.603	-0.536911	0.73553	-0.729966	0.465411	0.999977
ACSP50_2040	hypothetical protein	5.64954	0.616348	0.777062	0.793178	0.427674	0.999977
ACSP50_2041	MFS transporter	19.3059	0.647716	0.852791	0.759525	0.447539	0.999977
ACSP50_2042	metalloprotease	1562.78	-0.121473	0.678257	-0.179096	0.857862	0.999977
ACSP50_2043	phospholipase D/transphosphatidylase	305.751	0.810806	0.736008	1.10163	0.270624	0.999977
ACSP50_2044	hypothetical protein	8.6521	0.518087	0.830364	0.623927	0.532676	0.999977
ACSP50_2045	MerR Family Transcriptional Regulator	107.705	0.873063	0.775779	1.1254	0.260419	0.999977
ACSP50_2046	hypothetical protein	60.3746	1.18444	0.821048	1.44259	0.149136	0.999977
ACSP50_2047	ribosomal-protein-alanine acetyltransferase	201.891	-0.250257	0.718186	-0.348458	0.727497	0.999977
ACSP50_2048	protein-tyrosine-phosphatase	426.458	0.625031	0.715917	0.873049	0.382636	0.999977
ACSP50_2049	pyridoxamine 5'-phosphate oxidase	410.29	1.55119	0.791205	1.96054	0.0499333	0.999977
ACSP50_2050	molybdopterin-binding oxidoreductase	1056.32	1.24732	0.756706	1.64836	0.0992792	0.999977
ACSP50_2051	patatin	187.005	1.21783	0.779848	1.56162	0.118377	0.999977
ACSP50_2052	PadR family transcriptional regulator	706.962	0.478036	0.699082	0.683806	0.494098	0.999977
ACSP50_2053	acyl-CoA dehydrogenase	1007.84	0.399554	0.691113	0.578132	0.563175	0.999977
ACSP50_2054	hypothetical protein	288.65	-0.588208	0.722261	-0.814398	0.415417	0.999977
ACSP50_2055	hypothetical protein	4.88014	-0.483522	0.761735	-0.634764	0.525582	0.999977
ACSP50_2056	glycogen synthase	206.193	0.227795	0.716764	0.317811	0.750629	0.999977
ACSP50_2057	glycosyl transferase family 1	976.433	0.44471	0.693771	0.641004	0.52152	0.999977
ACSP50_2058	glycosyl transferase	725.208	0.255746	0.68865	0.371373	0.71036	0.999977
ACSP50_2059	hypothetical protein	128.001	-0.780133	0.762433	-1.02322	0.306206	0.999977
ACSP50_2060	acetyl-CoA carboxylase	15202.7	-1.01716	0.729636	-1.39407	0.163297	0.999977
ACSP50_2061	penicillin acylase	74.5922	-0.569537	0.779724	-0.730435	0.465124	0.999977
ACSP50_2062	sensor-like histidine kinase	344.882	-2.43639	0.849311	-2.86866	0.00412215	0.908113
ACSP50_2063	dynein regulation protein LC7	113.781	-2.3167	0.852984	-2.71599	0.00660778	0.908113
ACSP50_2064	hypothetical protein	70.0417	-0.201969	0.422449	-0.478092	0.632585	0.999977
ACSP50_2065	ATP-binding protein	189.596	-2.33384	0.849596	-2.747	0.00601435	0.908113
ACSP50_2066	hypothetical protein	433.376	-0.670403	0.718732	-0.932758	0.350945	0.999977
ACSP50_2067	xylulokinase	101.243	-0.599095	0.763715	-0.784448	0.432777	0.999977
ACSP50_2068	aminotransferase	82.0779	-0.52736	0.772266	-0.682873	0.494687	0.999977
ACSP50_2069	hypothetical protein	206.572	-0.589212	0.732315	-0.804589	0.421057	0.999977
ACSP50_2070	hypothetical protein	29.5459	0.10377	0.830605	0.124934	0.900576	0.999977
ACSP50_2071	cytochrome P450	108.109	0.337605	0.74951	0.450434	0.652398	0.999977
ACSP50_2072	1; 4-beta cellobiohydrolase	4.6073	0.47731	0.753233	0.633682	0.526288	0.999977
ACSP50_2073	(2Fe-2S)-binding protein	198.021	0.187936	0.717356	0.261984	0.793333	0.999977
ACSP50_2074	bacterioferritin	394.287	-0.122496	0.695755	-0.176062	0.860245	0.999977
ACSP50_2075	hypothetical protein	69.9526	0.365563	0.776516	0.470774	0.637802	0.999977
ACSP50_2076	repressor LexA	227.317	-0.474472	0.722909	-0.656337	0.511607	0.999977
ACSP50_2077	chitosanase	42.3993	-1.19774	0.837504	-1.43013	0.152679	0.999977
ACSP50_2079	sugar ABC transporter substrate-binding protein	192.022	-0.79151	0.747624	-1.0587	0.289736	0.999977
ACSP50_2080	sugar ABC transporter permease	17.2046	-0.607832	0.854029	-0.711722	0.476637	0.999977
ACSP50_2081	sugar ABC transporter permease	21.8533	-0.233103	0.846403	-0.275404	0.783006	0.999977
ACSP50_2082	6-phospho-beta-glucosidase	74.5754	-0.925488	0.79712	-1.16104	0.245625	0.999977
ACSP50_2083	ATPase	11.5719	0.224292	0.850148	0.263827	0.791913	0.999977
ACSP50_2084	ydeE-like MFS-type transporter	50.4061	-1.01083	0.821893	-1.22988	0.218741	0.999977
ACSP50_2085	transcriptional regulator	120.227	0.143724	0.739281	0.194411	0.845854	0.999977
ACSP50_2086	peptidase M14	57.5026	-1.77423	0.848089	-2.09203	0.0364357	0.999977
ACSP50_2087	Methyl-accepting chemotaxis aspartate transducer	53.4255	-0.477289	0.797686	-0.598341	0.549612	0.999977
ACSP50_2088	alpha-1;2-mannosidase	11.8448	-0.393763	0.84996	-0.463273	0.643169	0.999977
ACSP50_2089	LacI family transcriptional regulator	16.8904	-0.206529	0.853292	-0.242038	0.808751	0.999977
ACSP50_2090	hypothetical protein	102.061	-0.947012	0.783001	-1.20946	0.226484	0.999977
ACSP50_2091	phosphodiesterase	126.621	0.5113	0.748105	0.683461	0.494316	0.999977
ACSP50_2092	hypothetical protein	60.3656	-0.0671141	0.781635	-0.0858638	0.931575	0.999977
ACSP50_2093	NADPH:quinone reductase	42.3915	-0.0789266	0.806704	-0.0978384	0.922061	0.999977
ACSP50_2094	hybrid sensor histidine kinase/response regulator	36.2868	-0.857463	0.833136	-1.0292	0.303386	0.999977
ACSP50_2095	hypothetical protein	107.306	-0.291511	0.748649	-0.389383	0.696993	0.999977
ACSP50_2097	hypothetical protein	674.031	0.132817	0.686451	0.193484	0.84658	0.999977
ACSP50_2098	dienelactone hydrolase	514.829	0.190574	0.691838	0.27546	0.782963	0.999977
ACSP50_2099	metallopeptidase	19.0163	0.0651979	0.850544	0.0766543	0.938899	0.999977
ACSP50_2100	hypothetical protein	48.7355	-0.708358	0.811413	-0.872994	0.382666	0.999977
ACSP50_2101	transposase	14.6404	-0.845714	0.851834	-0.992816	0.3208	0.999977
ACSP50_2102	acyl-CoA dehydrogenase	24.5417	0.104898	0.840712	0.124773	0.900703	0.999977
ACSP50_2103	alcohol dehydrogenase	38.3636	0.471839	0.819096	0.576048	0.564583	0.999977
ACSP50_2104	trehalose-6-phosphate synthase	67.8267	0.281938	0.776484	0.363096	0.716533	0.999977
ACSP50_2105	flavin reductase	2.96119	-0.176654	0.688755	-0.256484	0.797577	0.999977
ACSP50_2106	hypothetical protein	86.4797	0.924809	0.789364	1.17159	0.241363	0.999977
ACSP50_2107	MFS transporter	15.4512	-0.0817363	0.854079	-0.0957012	0.923758	0.999977
ACSP50_2108	short-chain dehydrogenase/reductase	6.88185	-0.404079	0.810932	-0.49829	0.61828	0.999977
ACSP50_2109	hypothetical protein	17.577	0.194801	0.852593	0.22848	0.819273	0.999977
ACSP50_2110	hypothetical protein	43.8721	-0.0960056	0.80438	-0.119354	0.904995	0.999977
ACSP50_2111	alpha/beta hydrolase fold protein	17.4115	-0.156477	0.852715	-0.183504	0.854403	0.999977
ACSP50_2112	cytochrome P450 protein	27.2132	-0.409768	0.838083	-0.488934	0.624888	0.999977
ACSP50_2113	alpha-hydroxy-acid oxidizing enzyme	166.099	-0.728809	0.748621	-0.973535	0.330287	0.999977
ACSP50_2114	L-asparagine oxygenase	13.4081	-0.201926	0.853527	-0.236578	0.812984	0.999977
ACSP50_2119	hybrid sensor histidine kinase/response regulator	115.339	0.652968	0.759744	0.859459	0.390087	0.999977
ACSP50_2120	TetR family transcriptional regulator	7.60987	0.400468	0.821551	0.487454	0.625937	0.999977
ACSP50_2121	hypothetical protein	31.7545	0.389301	0.82915	0.469519	0.638699	0.999977
ACSP50_2122	Bcr/CflA family drug resistance efflux transporter	58.1156	-0.280585	0.787015	-0.356518	0.721452	0.999977
ACSP50_2123	MarR family transcriptional regulator	13.6564	0.419865	0.853303	0.492047	0.622686	0.999977
ACSP50_2124	12-oxophytodienoate reductase	593.176	0.0640901	0.687429	0.0932317	0.925719	0.999977
ACSP50_2125	DNA-binding response regulator	155.861	0.168874	0.726943	0.232308	0.816299	0.999977
ACSP50_2126	two-component sensor histidine kinase	63.2776	0.650319	0.792946	0.82013	0.412142	0.999977
ACSP50_2127	hydrolase	102.253	0.172268	0.748679	0.230096	0.818017	0.999977
ACSP50_2128	hypothetical protein	56.5277	0.0652547	0.786218	0.0829983	0.933853	0.999977
ACSP50_2129	oxidoreductase	91.2925	-0.353446	0.759689	-0.465251	0.641752	0.999977
ACSP50_2130	chemotaxis protein CheW	9.3633	-0.39781	0.838216	-0.474592	0.635078	0.999977
ACSP50_2131	hypothetical protein	1.43921	-0.299268	0.501834	-0.596349	0.550942	0.999977
ACSP50_2132	DNA-binding response regulator	21.8533	-0.233103	0.846403	-0.275404	0.783006	0.999977
ACSP50_2134	uncharacterized protein	268.463	1.06501	0.758787	1.40357	0.160446	0.999977
ACSP50_2135	PadR-like family transcriptional regulator	63.6087	0.91123	0.804672	1.13242	0.257456	0.999977
ACSP50_2136	hypothetical protein	829.65	0.970718	0.734021	1.32247	0.186013	0.999977
[truncated: 6,221 more rows]

## Sheet: M(log ratio)A(mean aver.) plot
	ACSP50_7537	2009.23	1.09757		ACSP50_2217	2971.47	2.60424		ACSP50_2295	1043.25	-1.10041		malL	12711.4	1.6618
	ACSP50_2363	264.543	1.09734		ACSP50_2216	6958.21	2.56515		ACSP50_1480	508.52	-1.10494		ACSP50_2473	660.551	1.96104
	ACSP50_7705	1280.23	1.09518		ACSP50_0249	716.238	2.50504		ACSP50_8153	951.513	-1.1061
	ACSP50_6090	21.5559	1.09451		ACSP50_2980	533.864	2.4991		ACSP50_4607	52.7634	-1.10711		ACSP50_2475	55.7324	-2.1175
	ybbH_1	145.332	1.09291		ACSP50_3763	6893.19	2.46497		ACSP50_1816	1791.37	-1.109
	ACSP50_5466	1282.71	1.09226		ACSP50_3764	4661	2.45808		ACSP50_4221	659.383	-1.11166
	glyA	66860.4	1.09116		ACSP50_8228	433.917	2.35747		ACSP50_0524	203.188	-1.11203
	ACSP50_7495	269.588	1.0873		ACSP50_2215	6206.65	2.35421		ACSP50_7315	66.9655	-1.1143
	ACSP50_3051	1718.01	1.08551		ACSP50_6094	140.809	2.31608		ACSP50_0235	63.0448	-1.11504
	ACSP50_1855	15.9478	1.08459		ACSP50_6093	307.657	2.29523		ACSP50_2146	23.3585	-1.11585
	ACSP50_5219	597.533	1.0826		ACSP50_4682	3576.78	2.24295		ACSP50_7045	281.08	-1.11586
	ACSP50_5599	120.857	1.08095		ACSP50_3836	1711.62	2.20438		acbV	12465.4	-1.11722
	trmB	216.071	1.0769		ACSP50_3040	928.133	2.20014		ACSP50_3224	21.3981	-1.11739
	ACSP50_7563	1765.06	1.07558		ACSP50_4680	328.965	2.17554		ACSP50_5551	49.3225	-1.11859
	ACSP50_4544	83.1629	1.07535		ACSP50_4307	421.103	2.17543		ACSP50_1153	324.166	-1.12152
	ACSP50_0586	247.636	1.07534		ACSP50_3022	1948.06	2.17267		ACSP50_0167	131.135	-1.12188
	ACSP50_1160	76.0327	1.07451		ACSP50_3039	1327.94	2.17165		ACSP50_3252	131.135	-1.12188
	ACSP50_6788	65.3375	1.07296		ACSP50_0251	78.9616	2.16937		ACSP50_5671	127.215	-1.12246
	ACSP50_7803	965.049	1.07229		ACSP50_2471	245.082	2.16626		ACSP50_0899	590.167	-1.12426
	ACSP50_6853	4688.51	1.07064		ACSP50_3041	4205.53	2.16522		ACSP50_5875	305.042	-1.12471
	ACSP50_1534	21.0348	1.07047		ACSP50_3045	2140.69	2.15552		ACSP50_4067	137.496	-1.12534
	ACSP50_0254	43.9472	1.06825		ACSP50_3042	11480.7	2.15117		ACSP50_6806	3694.05	-1.12639
	ACSP50_0795	2018.33	1.06661		ACSP50_3043	1009.79	2.14379		ACSP50_6923	916.897	-1.12647
	ACSP50_2134	268.463	1.06501		ACSP50_6700	1663.67	2.10956		ACSP50_3176	55.6832	-1.12668
	ACSP50_7144	187.509	1.06335		ACSP50_3097	139.394	2.10738		ACSP50_5525	55.6832	-1.12668
	ACSP50_5389	8.33788	1.06309		ACSP50_6702	679.345	2.10508		ACSP50_6300	223.709	-1.12742
	ACSP50_1583	250.117	1.06088		ACSP50_5383	3959.52	2.07491		ACSP50_3307	91.9287	-1.12988
	ACSP50_2655	391.636	1.06037		ACSP50_3023	5118.03	2.07325		ACSP50_6028	27.7589	-1.1312
	ACSP50_0473	22.5568	1.05921		ACSP50_1198	473.264	2.06503		ACSP50_5566	882.529	-1.13163
	ACSP50_7082	4917.16	1.05917		ACSP50_4917	86.5715	2.04756		ACSP50_5242	82.127	-1.13301
	ACSP50_4485	102.99	1.05864		ACSP50_0250	173.896	2.03974		ACSP50_3702	480.827	-1.13567
	ACSP50_4057	18.9917	1.05699		ACSP50_4681	885.913	2.02984		ACSP50_4663	164.899	-1.13614
	ACSP50_0736	613.547	1.05634		ACSP50_6749	725.087	2.01616		ACSP50_3566	3421.46	-1.13888
	ACSP50_4460	121.816	1.05467		ACSP50_0065	857.731	2.00437		ACSP50_5379	268.234	-1.13911
	ACSP50_1678	22653	1.0546		ACSP50_0513	1132.96	1.99811		ACSP50_5037	80.6464	-1.14069
	ACSP50_6329	1030.37	1.05218		ACSP50_8229	298.723	1.97954		acbK	3970.22	-1.14339
	ACSP50_1621	90.2516	1.05165		ACSP50_3046	991.17	1.97716		ACSP50_6278	9.59476	-1.14503
	ACSP50_3202	710.68	1.04897		ldh	94.2227	1.97053		ACSP50_2274	85.0468	-1.14562
	ACSP50_2498	117.73	1.04823		ACSP50_4604	556.841	1.96907		ACSP50_1396	17.9572	-1.14592
	ACSP50_4742	143.686	1.04791		ACSP50_2473	660.551	1.96104		ACSP50_4069	17.9572	-1.14592
	ACSP50_0110	152.338	1.04784		ACSP50_3837	1239.26	1.95969		csdE	12324.3	-1.14613
	ACSP50_4143	243.946	1.04675		ACSP50_6701	961.904	1.94964		ACSP50_7309	2838.72	-1.14712
	ACSP50_5283	254.12	1.04567		ACSP50_6787	2193.9	1.94459		ACSP50_2504	66.9241	-1.14806
	ACSP50_2813	55.1221	1.04376		ACSP50_6699	1060.2	1.92834		ACSP50_6415	209.424	-1.14926
	ACSP50_2908	16.9486	1.04138		ACSP50_0500	3676.67	1.92084		ACSP50_2715	573.235	-1.15291
	ACSP50_3172	73.9483	1.04072		ACSP50_3025	357.303	1.9191		ACSP50_5115	36.5597	-1.15309
	ACSP50_6813	25.6007	1.04008		ACSP50_2465	325.805	1.91368		ACSP50_3652	222.626	-1.1547
	ACSP50_0026	2410.25	1.03978		ACSP50_0081	1935.7	1.90013		ACSP50_0370	525.228	-1.15517
	ACSP50_7099	844.382	1.03842		ACSP50_2629	183.863	1.89097		ACSP50_7136	1056.46	-1.15753
	ACSP50_6638	66.8181	1.03647		ACSP50_4317	1155.39	1.87756		ACSP50_8206	2098.36	-1.15859
	ACSP50_1630	13.3835	1.03601		ACSP50_6748	850.509	1.86851		ACSP50_3293	3734.63	-1.15961
	ACSP50_6358	264.253	1.03593		ACSP50_0950	787.074	1.86726		acbS	18692.3	-1.15993
	ACSP50_3035	1061.08	1.03406		rmlA	1110.86	1.86589		ybhF_4	318.558	-1.16218
	bcpB	787.821	1.03292		ACSP50_5598	344.631	1.85799		ACSP50_6671	187.34	-1.16435
	ACSP50_3131	224.037	1.03174		ACSP50_2445	496.184	1.85533		ACSP50_2615	344.001	-1.16494
	ACSP50_0416	449.951	1.03169		ACSP50_3047	920.868	1.84639		ACSP50_1899	1120.42	-1.1672
	ACSP50_3169	1675.17	1.03157		ACSP50_3044	146.111	1.84262		ACSP50_0039	115.85	-1.17036
	ACSP50_3910	18.4706	1.03006		ACSP50_1664	390.39	1.83524		ACSP50_1106	261.228	-1.1728
	ACSP50_1936	32.2097	1.02952		ACSP50_5437	146.591	1.82575		ACSP50_0873	2528.12	-1.17354
	ACSP50_5733	32.2097	1.02952		ACSP50_4543	685.597	1.82357		ACSP50_3398	10.0745	-1.17365
	ACSP50_7431	1319.96	1.02882		ACSP50_2218	3990.23	1.81394		ACSP50_6669	184.858	-1.17498
	ACSP50_1995	1139.83	1.02786		ACSP50_0252	185.699	1.80472		ACSP50_3437	16.4766	-1.17589
	ACSP50_4831	85.1232	1.02776		ACSP50_7240	232.541	1.79331		ACSP50_3887	64.4427	-1.17616
	ACSP50_5527	23.5576	1.02657		gshA_1	51.7394	1.78639		ACSP50_5352	41.9195	-1.18573
	ACSP50_0015	231.646	1.02637		ACSP50_1665	264.958	1.78445		acbO	4885.43	-1.18761
	ACSP50_0329	183.82	1.02571		ACSP50_2470	110.964	1.78399		ACSP50_0527	54.641	-1.18832
	ACSP50_7148	81.5581	1.02546		ACSP50_1663	222.723	1.78351		ACSP50_4699	2436.93	-1.18942
	ACSP50_4516	146.168	1.02424		ACSP50_5321	2684.45	1.78253		ACSP50_6668	909.022	-1.1941
	ACSP50_6330	1369.1	1.02003		ACSP50_6096	177.361	1.76812		ACSP50_5868	63.4418	-1.19518
	ACSP50_3074	933.616	1.01843		ACSP50_2985	236.024	1.75756		ACSP50_2281	564.501	-1.19689
	ACSP50_6578	40.3407	1.01713		ACSP50_8176	3474.78	1.75755		ACSP50_2077	42.3993	-1.19774
	ACSP50_3170	1834.98	1.01697		ACSP50_2449	69.2091	1.74821		ACSP50_5232	48.76	-1.19776
	ACSP50_5185	484.915	1.0149		ACSP50_0072	5811.71	1.74708		ACSP50_4623	507.213	-1.2014
	ACSP50_1861	2655.39	1.01488		ACSP50_0474	72.2944	1.74534		ACSP50_6150	1661.34	-1.20446
	ACSP50_3859	3122.75	1.01302		cbiO	5491.59	1.73486		ACSP50_3396	81.0434	-1.20504
	ACSP50_5012	247.867	1.01292		ACSP50_1057	229.729	1.72328		ACSP50_6829	68.322	-1.20592
	ACSP50_3233	126.299	1.01261		ACSP50_5958	37.7933	1.7216		ACSP50_8064	1636.34	-1.20642
	ACSP50_7494	84.081	1.01231		ACSP50_6789	286.828	1.71904		ACSP50_6884	42.879	-1.20959
	ACSP50_1999	409.089	1.01022		ACSP50_2472	34.1869	1.71255		ACSP50_0629	77.1228	-1.20994
	ACSP50_2834	587.615	1.01006		ACSP50_3026	993.054	1.70306		ACSP50_3563	2315.65	-1.21297
	ACSP50_5696	256.999	1.00777		ACSP50_2448	58.8695	1.70109		ACSP50_6068	30.1576	-1.21413
	ACSP50_6257	281.913	1.00629		ACSP50_5148	231.689	1.69515		ACSP50_2920	504.169	-1.21443
	ACSP50_0729	1970.92	1.00563		ACSP50_2496	349.974	1.6918		ACSP50_1002	341.271	-1.21463
	ACSP50_6765	12.8624	1.00135		ACSP50_5289	205.443	1.69075		ACSP50_8222	13.0357	-1.21658
	ACSP50_2983	51.5156	1.00101		ACSP50_3027	803.6	1.69061		ACSP50_2706	178.853	-1.21838
	ACSP50_3835	34.7326	1.00044		ACSP50_2313	478.515	1.68603		ACSP50_0564	5090.48	-1.22289
	ACSP50_1957	74.9077	1.00011		ACSP50_7243	2017.66	1.68199		ACSP50_1316	538.809	-1.22455
	ACSP50_4892	69.8207	0.998938						ACSP50_7720	17.4361	-1.22466
	ACSP50_5941	94.7348	0.996768		ACSP50_7242	2207.72	1.66009		ACSP50_3552	316.266	-1.22543
	ACSP50_3858	7536.57	0.99577		ACSP50_1216	977.759	1.64228		ACSP50_3129	147.529	-1.22581
	ACSP50_0796	383.05	0.995701		ACSP50_3816	75.2556	1.63888		ACSP50_5547	414.076	-1.22669
	ACSP50_5396	36.2545	0.995534		ACSP50_0499	10108.5	1.63804		ACSP50_5318	11.034	-1.22701
	ACSP50_3277	204.565	0.994921		ACSP50_3860	213.491	1.63552		ACSP50_6414	479.602	-1.22787
	ACSP50_7175	271.176	0.994771		ACSP50_4061	42.3592	1.63274		ACSP50_8004	497.684	-1.22961
	ACSP50_5481	91.1697	0.993576		ACSP50_7044	1438.46	1.62781		ACSP50_3070	98.1239	-1.23019
	ACSP50_2844	317.439	0.99315		ACSP50_5418	158.477	1.62447		ACSP50_4085	1653.28	-1.23135
	ACSP50_6505	405.4	0.992394		ACSP50_5959	24.3684	1.61312		ACSP50_1360	200.814	-1.23352
	ACSP50_7583	1889.59	0.991784		ACSP50_6722	41.317	1.61262		ACSP50_5120	133.327	-1.23399
	ACSP50_4958	154.216	0.991781		ACSP50_4886	231.838	1.59293		ACSP50_1404	135.767	-1.23618
	HPr	74.3866	0.99136		ACSP50_2446	34.6252	1.59101		ACSP50_7681	162.17	-1.23758
	ACSP50_5942	415.053	0.991328		ACSP50_3297	28.9757	1.589		acbR	7824.18	-1.23779
	ACSP50_0845	2404.09	0.990375		ACSP50_3182	64.916	1.58235		ACSP50_2223	680.499	-1.23786
	ACSP50_2997	62.6906	0.990214		ACSP50_5092	276.472	1.58222		ACSP50_0168	112.285	-1.2414
	ACSP50_8184	802.983	0.989783		ACSP50_6931	646.653	1.5784		ACSP50_2919	1294.59	-1.24151
	ACSP50_5334	125.737	0.989505		ACSP50_4836	61.8307	1.57818		ACSP50_0966	676.537	-1.24239
	ACSP50_0239	246.742	0.988716		ACSP50_3630	42.3179	1.57673		ACSP50_1953	944.482	-1.24257
	ACSP50_3557	1936.77	0.988685		ACSP50_4037	20.8447	1.57571		ACSP50_6900	11.5551	-1.24357
	ACSP50_1825	299.614	0.9878		ACSP50_2984	150.139	1.57546		ACSP50_0898	83.9218	-1.24364
	ACSP50_2683	7.77539	0.987645		ACSP50_6083	5336.54	1.56637		acbM	2222.08	-1.24366
	ACSP50_5973	7.29565	0.986861		ACSP50_6933	562.828	1.56331		ACSP50_2398	264.818	-1.2468
	ACSP50_6835	1113.56	0.985913		ACSP50_7625	568.916	1.55523		ACSP50_8205	3460.82	-1.24797
	ACSP50_7496	214.698	0.985398		ACSP50_2566	594.037	1.55211		ACSP50_2296	1452.84	-1.24893
	ACSP50_1870	821.726	0.985036		ACSP50_2049	410.29	1.55119		ACSP50_0737	1169.26	-1.25008
	ACSP50_8348	613.282	0.984996		ACSP50_2450	73.0884	1.54666		ACSP50_0294	120.085	-1.25306
	ACSP50_4955	9.29736	0.984434		ACSP50_2312	207.031	1.54567		ACSP50_3072	24.7563	-1.25521
	ACSP50_6649	9.29736	0.984434		ACSP50_4142	573.961	1.54559		ACSP50_2575	486.716	-1.25576
	ACSP50_6519	1010.78	0.98117		ACSP50_5091	11409.8	1.5417		ACSP50_5487	1023.4	-1.26019
	ACSP50_4337	176.045	0.98088		ACSP50_5090	23858.1	1.53806		ACSP50_0644	74.1202	-1.2612
	ACSP50_6932	1184.62	0.979979		ACSP50_5252	515.861	1.53213		ACSP50_6183	27.1964	-1.26249
	galH	35.7334	0.978796		ACSP50_5427	87.4314	1.52822		ACSP50_4905	22.796	-1.26587
	ACSP50_5137	964.477	0.978636		ACSP50_3839	534.812	1.52815		ACSP50_2463	175.288	-1.26637
	ACSP50_7500	271.094	0.977825		ACSP50_2447	19.1986	1.52487		acbN	2297.02	-1.26649
	ACSP50_1573	1959.19	0.975245		ACSP50_8280	217.726	1.52229		ggt	117.123	-1.26711
	ACSP50_6576	1295.32	0.974976		ACSP50_5149	832.301	1.52217		ACSP50_2381	40.8773	-1.268
	ACSP50_2911	364.1	0.974827		ACSP50_3052	395.219	1.52134		acbW	7023.15	-1.26854
	ACSP50_4438	17.4283	0.972961		ACSP50_7174	487.01	1.51675		ACSP50_8174	1162.52	-1.27013
	ACSP50_4488	540.458	0.972293		ACSP50_7626	5671.35	1.48693		ACSP50_0528	54.5583	-1.27157
	ACSP50_6552	15415.4	0.97226		ACSP50_4694	151.454	1.48414		ACSP50_3912	163.046	-1.27466
	ACSP50_8207	1085.84	0.971701		ACSP50_2515	1546.97	1.48282		ACSP50_8073	2765.8	-1.27619
	ACSP50_2136	829.65	0.970718		ACSP50_3058	1069.63	1.48087		ACSP50_8072	538.354	-1.27625
	ACSP50_3171	498.761	0.970304		ACSP50_5015	2439.94	1.47978		ACSP50_4538	3761.23	-1.27663
	ACSP50_1768	786.431	0.969571		ribD	1545.85	1.47878		ACSP50_7810	20.8356	-1.27807
	ACSP50_6256	195.309	0.965916		ACSP50_5019	3906.53	1.47779		ACSP50_4887	489.47	-1.27817
	ACSP50_7724	1086.24	0.965906		ACSP50_7088	2187.53	1.47434		ACSP50_6421	772.411	-1.27827
	appF	3366.12	0.965375		ACSP50_4080	280.061	1.46685		ACSP50_3397	48.1975	-1.28018
	ACSP50_3008	616.598	0.962906		ACSP50_8395	635.758	1.46551		ACSP50_8127	4851.14	-1.2811
	ACSP50_4686	27.0813	0.962812		ACSP50_4684	803.871	1.46548		ACSP50_2229	100.481	-1.28129
	ACSP50_2483	298.969	0.962363		ACSP50_1907	1592.07	1.46196		ACSP50_6013	127.843	-1.28242
	ACSP50_8020	516.984	0.962124		ACSP50_4479	817.131	1.46042		ACSP50_3820	462.546	-1.28436
	appD	4818.19	0.96025		ACSP50_7089	4342.67	1.45396		ACSP50_4945	73.5991	-1.28651
	ACSP50_2994	671.952	0.959511		arsR	1370.98	1.45325		ACSP50_4568	46.2372	-1.28703
	ACSP50_5082	52.9962	0.958489		ACSP50_2298	939.443	1.44892		ACSP50_3974	335.977	-1.28718
	ACSP50_1796	2517.04	0.957595		ACSP50_2497	43.7571	1.44766		ACSP50_4622	1653.19	-1.28966
	ACSP50_5416	1884.35	0.95634		ACSP50_4957	154.415	1.43938		ACSP50_5651	18.8753	-1.29177
	ACSP50_4239	741.524	0.955929		ACSP50_3856	730.262	1.43873		ACSP50_1315	601.233	-1.29285
	ACSP50_6660	778.573	0.952619		ACSP50_4683	643.12	1.43421		ACSP50_5995	737.042	-1.29376
	ACSP50_0953	558.557	0.952175		ACSP50_1350	460.747	1.43416		acbY	4302.95	-1.29417
	ACSP50_3019	380.717	0.951869		ACSP50_1352	9352.62	1.43208		ACSP50_6038	484.945	-1.29425
	ACSP50_6686	252.664	0.949587		ACSP50_1956	291.153	1.42835		ACSP50_5550	899.17	-1.29867
	ACSP50_8233	41.3002	0.949189		ACSP50_7488	326.97	1.42088		ACSP50_4222	867.888	-1.29994
	appB	4649.97	0.947683		ACSP50_2452	59.1009	1.42033		ACSP50_7298	49.157	-1.30015
	ACSP50_0458	400.503	0.947634		ACSP50_6620	205.575	1.41812		ACSP50_2208	217.687	-1.30054
	ACSP50_6197	1079.77	0.946995		ACSP50_8234	4143.26	1.41472		ACSP50_7923	148.803	-1.30311
	ACSP50_7446	2494.72	0.946811		ACSP50_6688	23.2434	1.41243		ACSP50_6919	119.001	-1.30574
	ACSP50_2310	71.781	0.945931		ACSP50_7628	1417.67	1.41096		ACSP50_7473	733.915	-1.31031
	ACSP50_0594	6.77453	0.945185		ACSP50_6659	1125.2	1.40741		ACSP50_2431	4040.5	-1.31091
	ACSP50_4923	34463.5	0.944679		ACSP50_7498	479.449	1.40209		ACSP50_5866	19.355	-1.31278
	ACSP50_8347	524.428	0.943038		ACSP50_6567	322.238	1.39804		ACSP50_4072	71.1176	-1.31765
	ACSP50_3059	1989.51	0.941283		ACSP50_4695	113.346	1.39685		ACSP50_8259	5770.53	-1.32103
	ACSP50_1219	1327.06	0.941133		ACSP50_2311	124.604	1.39412		acbC	6395.6	-1.32106
	ACSP50_4924	486.817	0.941071		ACSP50_2351	5675.48	1.39207		ACSP50_3320	90.1584	-1.32109
	ACSP50_5965	8.77624	0.94062		ACSP50_0890	6082.45	1.39185		cphA	40.8359	-1.3227
	ACSP50_6750	8.77624	0.94062		ACSP50_2206	900.674	1.39096		ACSP50_7596	483.258	-1.32271
	ACSP50_0479	297.323	0.939707		ACSP50_3053	156.334	1.38993		ACSP50_5254	114.079	-1.32484
	ACSP50_0588	1788.28	0.93939		ACSP50_7130	14.0288	1.38875		ACSP50_3854	920.279	-1.32487
	ACSP50_6550	4080.74	0.937947		ACSP50_3775	254.088	1.3848		ACSP50_6279	29.1153	-1.32561
	ACSP50_4203	188.096	0.937538		yecS_2	29.3727	1.38478		ACSP50_2276	53.0363	-1.33066
	mtlC	306.455	0.937524		nrdA	39153.9	1.38258		ACSP50_2789	292.767	-1.3319
	ACSP50_0238	1558.09	0.936857		ACSP50_8038	804.317	1.3823		ACSP50_4019	38.8756	-1.33294
	ACSP50_5326	192.662	0.935875		ACSP50_4316	1552.16	1.36355		cphB	19.8348	-1.33355
	ribE	3157.63	0.93579		ACSP50_4477	488.812	1.35708		ACSP50_1371	41.3157	-1.33431
	ACSP50_4848	127.135	0.93566		ACSP50_2603	1606.68	1.35477		ACSP50_7054	2017.16	-1.33584
	ACSP50_0272	372.462	0.933118		ACSP50_5018	9141.28	1.35463		ACSP50_3339	265.405	-1.33646
	ACSP50_1730	87.0008	0.932764		ACSP50_3386	1166.95	1.34157		acbZ	8779.41	-1.33703
	ACSP50_4701	88.5227	0.931681		ACSP50_6703	246.23	1.34145		ACSP50_6815	134.559	-1.33776
	ACSP50_6595	147.441	0.931408		ACSP50_0253	153.646	1.34095		ACSP50_5351	24.7149	-1.33805
	ACSP50_2604	5213.44	0.931356		ACSP50_3882	162.339	1.34019		ACSP50_1142	53.516	-1.33968
	ACSP50_1221	355.679	0.929808		ACSP50_5017	6229.59	1.33903		acbL	3382.45	-1.34102
	appC	10676.8	0.929317		ACSP50_7665	333.165	1.33762		ACSP50_5597	254.644	-1.34138
	ACSP50_0188	21.4731	0.928866		rnaSA	446.18	1.33486		ACSP50_6149	8575.61	-1.34215
	mtlB	93.0887	0.928632		ACSP50_2016	43.1532	1.33411		ACSP50_4123	483.092	-1.34409
	ACSP50_6790	107.308	0.927461		ACSP50_6088	180.727	1.33176		ACSP50_6625	154.56	-1.34415
	ACSP50_2630	11.8202	0.926311		ACSP50_7981	3882.92	1.33154		apy	318.086	-1.34566
	ACSP50_5103	161.139	0.925988		ACSP50_3029	152.082	1.32996		ACSP50_5871	112.078	-1.35072
	ACSP50_2106	86.4797	0.924809		ACSP50_0361	4795.65	1.32956		ACSP50_7589	124.278	-1.35185
	ACSP50_1829	23178.8	0.924515		ACSP50_1022	92.2288	1.31913		ACSP50_5652	80.8365	-1.35254
	ACSP50_7997	140.311	0.924029		ACSP50_6087	18.5947	1.31675		ACSP50_4828	20.3145	-1.35343
	ACSP50_1303	42689.7	0.92368		ACSP50_7497	354.472	1.30853		ACSP50_2148	49.5954	-1.35703
	ACSP50_4096	221.059	0.923604		ACSP50_8071	4132.77	1.30583		ACSP50_6950	171.599	-1.36075
	ACSP50_3343	2364.15	0.922572		ACSP50_5336	1831.83	1.30546		ACSP50_6350	174.519	-1.36371
	ACSP50_7813	396.251	0.921329		ACSP50_7083	3276.97	1.30505		ACSP50_1395	86.6761	-1.36446
	ACSP50_2237	614.1	0.92039		ribBA	13456.4	1.30263		ACSP50_4223	467.807	-1.36457
	ACSP50_2744	297.72	0.919079		ACSP50_4459	141.784	1.3016		acbD	22593.1	-1.36702
	ACSP50_3760	266756	0.918627		ACSP50_1666	516.96	1.29906		ACSP50_2038	1513.47	-1.37
	dppD	2267.45	0.91746		ACSP50_2495	16.0305	1.29549		ACSP50_2924	28.1145	-1.37066
	ACSP50_2364	15130.4	0.917143		aglF	9308.61	1.29526		ACSP50_2433	289.64	-1.37424
	ACSP50_2015	55.9988	0.916895		ACSP50_7493	136.656	1.2946		ACSP50_5472	45.6747	-1.37715
	ACSP50_5332	14.8641	0.916167		ACSP50_2017	136.135	1.29059		acbP	5778.43	-1.37902
	ACSP50_3060	619.626	0.914909		ACSP50_4920	1791.43	1.28797		ACSP50_7156	531.124	-1.37919
	ACSP50_0949	860.304	0.914529		ACSP50_0293	592.993	1.28627		ACSP50_5669	777.489	-1.38097
	bag_1	247.933	0.914382		ACSP50_4524	57.9346	1.28598		ACSP50_5811	1661.42	-1.38498
	ACSP50_0553	106.265	0.914333		ACSP50_4458	143.786	1.28466		ACSP50_2283	76.3947	-1.39037
	ACSP50_5935	754.684	0.914237		ACSP50_6301	2492.77	1.28003		ACSP50_3093	277.357	-1.39343
	ACSP50_3166	123.528	0.913778		ACSP50_2500	161.652	1.27786		ACSP50_7739	1412.41	-1.39441
	ACSP50_7525	60.5647	0.913339		ACSP50_4293	55.3704	1.27737		ACSP50_3453	416.797	-1.4036
	ACSP50_8123	1875.29	0.913057		ACSP50_1715	2107.9	1.27723		ACSP50_7937	163.675	-1.40433
	ACSP50_3792	16.3861	0.91195		ACSP50_8069	7495.87	1.27639		ACSP50_0164	59.794	-1.40569
	ACSP50_0731	1713.27	0.911692		ACSP50_7826	306.753	1.27514		ACSP50_1017	59.794	-1.40569
	ACSP50_2135	63.6087	0.91123		ACSP50_3033	212.73	1.27245		ACSP50_2149	47.1139	-1.40643
	ACSP50_7359	5845.22	0.910921		ACSP50_2567	262.285	1.27155		ACSP50_4843	210.474	-1.41018
	ACSP50_4983	269.241	0.910566		ACSP50_7305	2891.4	1.27089		iap_4	16.8736	-1.41074
	ACSP50_1860	443.391	0.910213		ACSP50_4296	641.341	1.26777		ACSP50_1486	1130.16	-1.4125
	ACSP50_2263	124.529	0.907479		ACSP50_4055	21.6387	1.26595		ACSP50_2248	50.0337	-1.41351
	ACSP50_6773	35.1709	0.906568		nrdB	11112.2	1.26456		ACSP50_0638	295.794	-1.41454
	ACSP50_8224	1279.53	0.906229		ACSP50_5716	145.266	1.26401		ACSP50_5116	590.794	-1.41596
	ACSP50_4452	7847.48	0.905437		ACSP50_1208	1792.73	1.26325		ACSP50_3914	45.1536	-1.41864
	ACSP50_1065	219.454	0.903373		ACSP50_1138	1192.45	1.26155		ACSP50_6307	37.8334	-1.42847
	ACSP50_6852	283.418	0.902963		ACSP50_2309	212.688	1.26139		ACSP50_2370	53.4333	-1.42848
	ACSP50_3923	20.952	0.902588		ACSP50_3049	743.934	1.26033		ACSP50_0215	74.393	-1.43091
	ACSP50_4453	13210.9	0.901906		aglE	43358.3	1.25973		ACSP50_6253	87082.4	-1.43276
	dppB	3794.32	0.901248		ACSP50_2568	1266.92	1.25637		ACSP50_0425	1993.62	-1.43321
	ACSP50_4908	449.917	0.901023		ACSP50_4692	87.0176	1.25621		ACSP50_3141	64.153	-1.43343
	ACSP50_5921	6.25341	0.900864		ACSP50_7501	703.51	1.25456		ACSP50_3609	2268.06	-1.4337
	ACSP50_0075	2125.56	0.898234		ACSP50_2013	1946.19	1.25413		ACSP50_4827	15.8314	-1.43478
	ACSP50_6626	394.564	0.898233		ACSP50_7093	217.254	1.25302		ACSP50_6696	200.152	-1.43595
	ACSP50_2620	23.996	0.898181		ACSP50_7119	575.796	1.25227		ACSP50_2277	375.63	-1.43748
	ACSP50_7107	304.205	0.897917		ACSP50_1595	162.091	1.2522		ACSP50_0585	200.631	-1.43839
	dhaM	526.537	0.897295		ACSP50_4741	141.66	1.25176		ACSP50_8074	1776.06	-1.4385
	ACSP50_8324	1767.13	0.896616		ACSP50_4841	66.0656	1.24842		ACSP50_0165	22.7132	-1.44423
	ACSP50_6732	417.393	0.89644		ACSP50_2050	1056.32	1.24732		ACSP50_3889	41.2329	-1.44621
	ACSP50_8053	121.965	0.896249		ACSP50_1548	246.337	1.24602		ACSP50_5315	78.2723	-1.44688
	ACSP50_7538	480.836	0.895534		ACSP50_3891	35.4192	1.24565		ybhF_3	1024.74	-1.44889
	ACSP50_6494	505.188	0.894077		ACSP50_2675	159.006	1.24472		ACSP50_3762	954.058	-1.44963
	ACSP50_6045	28.5619	0.893238		ACSP50_7584	1645	1.24166		ACSP50_2713	160.631	-1.45019
	ACSP50_7990	383.868	0.893189		ACSP50_5429	1005.64	1.24026		ACSP50_4348	422.826	-1.45062
	kdgK_3	56.4785	0.892042		ACSP50_8070	4013.72	1.23861		ACSP50_6016	38.7928	-1.45094
	ACSP50_2000	144.794	0.891548		ACSP50_6882	123.752	1.23716		ACSP50_1927	73.3922	-1.45216
	ACSP50_2779	9.7771	0.890923		ACSP50_4849	192.654	1.22808		ACSP50_3562	970.535	-1.45592
	ACSP50_5974	9.7771	0.890923		ACSP50_2494	138.533	1.22635		ACSP50_0163	68.9918	-1.46477
	ACSP50_5361	186.409	0.889805		ACSP50_4451	152.314	1.22501		ACSP50_8130	16.7908	-1.46686
	ACSP50_0771	311.773	0.889797		ACSP50_0835	21539.8	1.2241		ACSP50_3952	488.981	-1.46727
	ACSP50_6353	282.335	0.889634		ACSP50_7613	374.365	1.2219		ACSP50_3561	815.892	-1.46897
	ACSP50_5556	62.5664	0.889599		ACSP50_6012	111.973	1.21979		ACSP50_0546	26.1128	-1.46945
	ribH	2204.89	0.88892		ACSP50_5412	208.958	1.21881		ACSP50_7157	429.981	-1.47407
	ACSP50_4112	265.072	0.888338		ACSP50_6553	9102.12	1.21864		ACSP50_2918	1293.72	-1.47602
	ACSP50_7539	5450.02	0.888058		ACSP50_2602	139.534	1.21802		ACSP50_3345	216.587	-1.47674
	ACSP50_3542	135.141	0.887878		ACSP50_2051	187.005	1.21783		ACSP50_2380	67.5112	-1.4817
	ACSP50_1314	36.1718	0.887627		ligB	869.463	1.21703		ACSP50_1060	48.5117	-1.48436
	ACSP50_4572	11.2991	0.887345		ACSP50_7627	1389.04	1.21467		ACSP50_3187	241.864	-1.4914
	ACSP50_1917	289.423	0.886416		ACSP50_2451	168.617	1.2139		ACSP50_0494	134.708	-1.49365
	ACSP50_2822	253.897	0.886356		ACSP50_5428	14.4672	1.21288		ACSP50_7472	1017.19	-1.49532
	ACSP50_2334	150.361	0.885665		ACSP50_3113	408.974	1.20708		ACSP50_4027	90.8696	-1.4975
	ACSP50_3115	1041.53	0.88435		ACSP50_6255	140.014	1.20573		ACSP50_7972	60.6707	-1.50253
	ACSP50_0844	4031.2	0.884226		ACSP50_1862	249.737	1.20561		ACSP50_3394	427.773	-1.51384
	ACSP50_8088	619.774	0.88255		ACSP50_2477	2799.89	1.2049		ACSP50_5470	1037.34	-1.51487
	ACSP50_0096	48.3476	0.882278		ACSP50_3098	22.1184	1.2018		ACSP50_3436	81.5891	-1.51849
	ACSP50_1200	51.3915	0.88128		pitA_2	2449.12	1.20094		ACSP50_2416	260.26	-1.51956
	ACSP50_3883	51.3915	0.88128		ACSP50_4295	792.661	1.1998		ACSP50_0162	99.1079	-1.5234
	ACSP50_3318	97.5718	0.881274		ACSP50_4048	20.0753	1.19841		prkC_8	68.4293	-1.53204
	ACSP50_7709	389.874	0.880978		ACSP50_4476	172.141	1.19756		ACSP50_2879	570.76	-1.53219
	ACSP50_5950	312.733	0.879979		rsbU	4702.33	1.19745		ACSP50_0236	134.625	-1.533
	ACSP50_6774	57.4794	0.879639		ACSP50_7499	538.483	1.19399		ACSP50_2574	261.178	-1.53354
	ACSP50_3298	533.981	0.879583		ACSP50_7314	10.4224	1.19244		ACSP50_4011	88.8679	-1.53542
	ACSP50_4964	112.792	0.879189		ACSP50_5937	222.614	1.18635		ACSP50_7878	146.784	-1.53729
	ACSP50_0894	300.036	0.878067		ACSP50_1731	847.055	1.18554		ACSP50_7811	233.419	-1.53758
	ACSP50_6011	68.1332	0.877446		ACSP50_7838	1129.67	1.18471		ACSP50_5829	1652.61	-1.54071
	ACSP50_4907	630.866	0.876134		ACSP50_1712	474.626	1.18462		ACSP50_5865	20.2318	-1.54148
	ACSP50_2336	852.595	0.875054		ACSP50_2046	60.3746	1.18444		ACSP50_5867	104.426	-1.54566
	ACSP50_0437	552.204	0.874925		ACSP50_0395	1550.89	1.17806		ACSP50_1998	210.979	-1.55361
	ACSP50_5206	21.9529	0.87447		ACSP50_5335	629.611	1.17512		ACSP50_1116	31.911	-1.55375
	ACSP50_6862	1505.6	0.873741		ACSP50_2331	5108.87	1.17241		ACSP50_0977	332.13	-1.55611
	ACSP50_5415	98.5727	0.873715		ACSP50_6089	17.5111	1.16841		ACSP50_0918	129.224	-1.55654
	ACSP50_3741	23.4749	0.873644		aglG	3392.26	1.16756		ACSP50_5896	694.625	-1.55716
	ACSP50_0203	378.657	0.87337		ACSP50_5339	1022.74	1.1674		ACSP50_6145	61.5888	-1.55814
	ACSP50_2045	107.705	0.873063		ACSP50_7489	289.35	1.16706		ACSP50_2382	1379.17	-1.5603
	ACSP50_7582	6641.36	0.872174		ACSP50_4962	631.05	1.16676		ACSP50_6405	545.193	-1.5636
	ACSP50_1868	127.49	0.871857		ACSP50_4228	1666.85	1.16603		ACSP50_5894	38.2303	-1.56381
	ACSP50_2306	12645.7	0.871794		ACSP50_8186	732.998	1.16257		ACSP50_0424	3342.71	-1.5644
	dppC	2578.16	0.871574		ACSP50_0741	557.54	1.15958		ACSP50_3454	50.3893	-1.56865
	ACSP50_1888	1139.21	0.87116		appA	39693.1	1.15683		ACSP50_5990	378.723	-1.57725
	ACSP50_7867	150.32	0.870851		ACSP50_7486	3236.05	1.15572		ACSP50_3142	90.7455	-1.58421
	ACSP50_1797	6553.68	0.868589		ACSP50_4058	19.0331	1.14957		ACSP50_4032	406.399	-1.58566
	ACSP50_5118	259.902	0.868442		ACSP50_5337	585.457	1.14663		ACSP50_1808	139.861	-1.58829
	ACSP50_7071	729.712	0.868286		ACSP50_3050	715.966	1.14608		ACSP50_4986	57.6681	-1.58846
	ACSP50_4877	349.698	0.867512		ACSP50_2540	58.2902	1.14509		ACSP50_6121	757.487	-1.59232
	ACSP50_7065	99.5735	0.866378		ACSP50_3857	1446.51	1.14471		ACSP50_5039	3364.18	-1.59269
	ACSP50_7122	105.661	0.866279		ACSP50_6370	240.795	1.14272		ACSP50_0043	24.5908	-1.59399
	ACSP50_8045	739.324	0.866156		ACSP50_5407	1347.04	1.14227		ACSP50_0386	1004.5	-1.59484
	ACSP50_8118	1014.8	0.865821		ACSP50_3028	261.185	1.14222		ACSP50_7053	589.18	-1.59666
	ACSP50_7098	4853.26	0.865557		ACSP50_0111	2628.62	1.14164		ACSP50_7176	236.612	-1.59785
	ACSP50_2743	433.365	0.86172		ACSP50_7490	382	1.14143		ACSP50_1667	120.382	-1.60202
	ACSP50_1955	1915.64	0.860534		ACSP50_5436	11.3818	1.13883		ACSP50_1487	2171.71	-1.60828
	ACSP50_4956	109.706	0.8596		ACSP50_7080	642.978	1.13859		ACSP50_8212	183.575	-1.6092
	ACSP50_3786	92.9645	0.858767		ACSP50_4475	556.812	1.13693		ACSP50_7689	22.0679	-1.61068
	ACSP50_6641	2418.25	0.857909		ACSP50_5600	202.539	1.13682		ACSP50_2613	732.483	-1.61116
	ACSP50_1859	64.047	0.856527		ACSP50_4864	81.7237	1.13296		ACSP50_7027	809.274	-1.61345
	ACSP50_6407	413.538	0.856024		ACSP50_2388	61.3341	1.13227		ACSP50_3092	1034.21	-1.62467
	ACSP50_2205	1386.39	0.854404		ACSP50_5338	277.447	1.13174		ACSP50_4867	1151.31	-1.62729
	fruA	47.3053	0.854274		ACSP50_4066	35.3364	1.13008		ACSP50_3235	54.2272	-1.63054
	ACSP50_1473	193.895	0.854111		ACSP50_3815	59.291	1.12864		ACSP50_6901	54.2272	-1.63054
	ACSP50_6351	183.241	0.853507		ACSP50_2484	897.702	1.12863		ACSP50_0896	819.746	-1.63238
	ACSP50_7147	17765.6	0.853438		ACSP50_1139	1254.94	1.12654		ACSP50_6957	57.6268	-1.63363
	ACSP50_6241	38.1735	0.852525		ACSP50_6342	555.166	1.12487		ACSP50_2889	281.683	-1.63505
	ACSP50_5300	589.004	0.852113		ACSP50_1592	205.541	1.12153		ACSP50_0557	11392.4	-1.63697
	ACSP50_5657	27.5197	0.849786		ACSP50_3034	221.845	1.12048		ACSP50_7394	383.71	-1.64183
	ACSP50_0237	372.404	0.848967		ACSP50_5545	463.392	1.12011		ACSP50_7708	39.1484	-1.64729
	ACSP50_1869	468.768	0.848938		ACSP50_1716	2030.89	1.11943		acbB	1540.18	-1.64938
	ACSP50_3361	1753.94	0.848199		ACSP50_7491	287.058	1.11747		ACSP50_1833	413.305	-1.65016
	ACSP50_6934	19.9098	0.847397		ACSP50_1599	2348.78	1.11721		ACSP50_4031	226.686	-1.65794
	ACSP50_3350	1003.82	0.847355		ACSP50_0859	5394.96	1.1168		ACSP50_4840	24.0697	-1.66046
	ACSP50_7526	68.0918	0.84667		ACSP50_6687	750.244	1.11616		ACSP50_3871	49.8268	-1.66316
	ACSP50_8237	16.8658	0.846491		ACSP50_0730	406.79	1.11488		ACSP50_4567	49.8268	-1.66316
	ACSP50_5448	9.25598	0.845821		ACSP50_3761	13558	1.1136		ACSP50_4012	179.051	-1.66559
	ACSP50_2802	430.197	0.845746		ACSP50_7059	2259.97	1.11346		ACSP50_1234	493.852	-1.66659
	ACSP50_0021	7.73401	0.845182		ACSP50_6551	7311.73	1.11103		ACSP50_5190	2140.25	-1.66693
	ACSP50_3368	7.73401	0.845182		ACSP50_1867	449.049	1.11068		ACSP50_2722	484.133	-1.66698
	ACSP50_7549	7.73401	0.845182		ACSP50_6302	1675.93	1.10964		ACSP50_2168	127.057	-1.67199
	ACSP50_6325	271.954	0.84322		ACSP50_2734	422.531	1.10752		ACSP50_3015	25.4261	-1.67887
	ACSP50_3114	232.903	0.842928		ACSP50_1463	107.159	1.10731		ACSP50_2971	111.978	-1.68408
	ACSP50_3007	126.407	0.842853		ACSP50_6801	78.1172	1.10684		ACSP50_5076	387.821	-1.68917
	ACSP50_6704	154.803	0.841883		ACSP50_4850	181.024	1.10433		ACSP50_0166	218.324	-1.6905
	ACSP50_4265	413.935	0.841312		ACSP50_4060	10.8607	1.10295		ACSP50_7924	140.134	-1.69095
	ACSP50_8239	425.59	0.840152		ACSP50_6254	10.8607	1.10295		ACSP50_5541	3024.35	-1.69145
	ACSP50_3243	78.2245	0.839727		ACSP50_7118	1313	1.10271		ACSP50_5872	532.521	-1.69254
	ACSP50_5745	6.21203	0.83872		ACSP50_7492	416.881	1.10134		ACSP50_6112	145.932	-1.70493
	ACSP50_7597	103.577	0.838394		ACSP50_4338	1228.4	1.1011		ACSP50_5243	115.336	-1.70882
	ACSP50_4557	804.355	0.837353		thiO	3007.82	1.10083		ACSP50_3296	105.138	-1.7106
	ACSP50_4314	99.011	0.837267		ACSP50_2946	1521.82	1.10063		ACSP50_5792	644.019	-1.71436
	ACSP50_6568	1949.82	0.836757		ACSP50_7502	281.367	1.10026		ACSP50_2278	39.5868	-1.72042
	ACSP50_3385	6659.45	0.836331						ACSP50_5346	122.574	-1.73446
	ACSP50_2935	965.08	0.836264						ACSP50_2583	2457.09	-1.73514
	ACSP50_2723	743.997	0.836171						ACSP50_5869	133.732	-1.73702
	ACSP50_1343	507.694	0.835047						ACSP50_1341	804.906	-1.74091
	ACSP50_3831	113.71	0.83419						ACSP50_0161	586.5	-1.74288
	ACSP50_2927	6709.35	0.833765						mep	251.632	-1.74703
	ACSP50_1382	7497.27	0.833613						ACSP50_4671	285.586	-1.7507
	ACSP50_8167	442.77	0.832464						ACSP50_4951	30.8274	-1.75167
	nuoK	33.0864	0.83225						ACSP50_1570	984.313	-1.75263
	ACSP50_5543	56.9169	0.831641						ACSP50_7812	298.663	-1.75662
	ACSP50_2227	402.198	0.831148						ACSP50_3228	347.655	-1.75955
	ACSP50_1910	31.5645	0.83111						ACSP50_6404	543.182	-1.75996
	ACSP50_4308	166.937	0.830143						ACSP50_5191	1748.82	-1.76176
	ACSP50_3575	30.0425	0.829892						ACSP50_2707	28.3873	-1.76683
	ACSP50_2350	270.87	0.829181						ACSP50_2086	57.5026	-1.77423
	ACSP50_4470	223.209	0.828541						tynA	15663.5	-1.77569
	ACSP50_2812	1105.37	0.828045						ACSP50_5873	509.584	-1.77737
	ACSP50_1742	4211.61	0.826591						ACSP50_7599	248.588	-1.78557
	ACSP50_0439	25.4766	0.825688						ppiB	519.7	-1.78741
	ACSP50_5310	65.5276	0.824864						ACSP50_1891	257.786	-1.79052
	ACSP50_5934	290.093	0.821053						ACSP50_0558	1689.93	-1.7913
	ACSP50_7993	3409.22	0.820835						ACSP50_5077	148.165	-1.79792
	ACSP50_2939	7795.12	0.820514						ACSP50_6710	295.098	-1.79854
	ACSP50_0997	600.327	0.820422						ACSP50_1413	63.3009	-1.79896
	ACSP50_1172	5403.43	0.82042						ACSP50_5790	573.927	-1.79951
	ACSP50_6037	75.6603	0.820355						ACSP50_7471	3567.65	-1.80388
	ACSP50_1872	145.109	0.820148						ACSP50_2384	2897.41	-1.80676
	ACSP50_3118	19.3887	0.818408						ACSP50_4545	177.239	-1.80698
	ACSP50_5387	135.977	0.817352						wapA_6	1070.1	-1.82679
	ACSP50_5186	85.793	0.816816						ACSP50_7052	361.882	-1.82692
	ACSP50_2154	17.8667	0.816202						phoD	238.266	-1.82834
	ACSP50_5124	425.904	0.815077						ACSP50_8303	233.865	-1.84042
	ACSP50_6546	65.0065	0.813929						ACSP50_2167	55.0212	-1.84232
	ACSP50_4014	16.3447	0.813811						ACSP50_4628	124.327	-1.84259
	ACSP50_4351	504.964	0.813668						ACSP50_1638	930.283	-1.84416
	ACSP50_8304	154.72	0.813241						ACSP50_2890	39.504	-1.84774
	ACSP50_4540	184.117	0.813036						ACSP50_6612	434.463	-1.84963
	ACSP50_0310	6583.19	0.812939						ACSP50_4629	764.955	-1.85074
	ACSP50_5744	14.8228	0.811219						ACSP50_2197	414.545	-1.85862
	ACSP50_7210	191.206	0.81098						ACSP50_6695	204.229	-1.86694
	ACSP50_2043	305.751	0.810806						ACSP50_2319	73.8965	-1.86844
	ACSP50_0861	3786.68	0.81027						ACSP50_0157	74.8559	-1.87755
	ACSP50_0849	173.464	0.810004						ACSP50_5068	273.932	-1.88492
	ACSP50_5098	1924.56	0.809894						ahcY	41654.6	-1.88494
	ACSP50_4913	13.3008	0.808409						ACSP50_4826	58.8591	-1.88872
	ACSP50_2204	182.074	0.808401						ACSP50_3852	2023.21	-1.89747
	ACSP50_6755	57.3966	0.808078						ACSP50_7004	384.785	-1.89941
	ACSP50_0107	703.573	0.807225						ACSP50_5044	2122.83	-1.90326
	ACSP50_0414	299.142	0.807126						ACSP50_4030	797.85	-1.90345
	ACSP50_5205	148.111	0.806105						ACSP50_5989	592.976	-1.90695
	ACSP50_3147	260.613	0.804648						ACSP50_6830	140.2	-1.90739
	ACSP50_6851	424.3	0.804117						ACSP50_7028	291.765	-1.9088
	ACSP50_5940	66.0074	0.804112						ACSP50_1373	43.8217	-1.91308
	ACSP50_7519	707.577	0.803208						ACSP50_5102	61.2578	-1.91541
	ACSP50_7564	58000.9	0.802697						ACSP50_5788	71.8948	-1.93226
	ACSP50_1681	1630.38	0.802394						ACSP50_7504	71.8948	-1.93226
	ACSP50_4362	10.2568	0.802021						ACSP50_6084	449.004	-1.93319
	ACSP50_6021	10.2568	0.802021						ACSP50_4842	183.707	-1.93906
	ACSP50_6424	162.289	0.801878						ACSP50_1639	370.541	-1.94163
	ACSP50_4313	219.04	0.80049						add	232.095	-1.94524
	ACSP50_8163	6574.61	0.80025						ACSP50_0825	336.149	-1.94766
	ACSP50_7520	1026.78	0.79972						ACSP50_1137	206.421	-1.95338
	ACSP50_5385	96.4055	0.799386						ACSP50_6143	1058.65	-1.95719
	ACSP50_3709	23.4335	0.798542						ACSP50_6185	61.2164	-1.96306
	ACSP50_6044	381.684	0.797438						ACSP50_3140	288.158	-1.96821
	ACSP50_3085	56.8755	0.795654						ACSP50_0503	418.284	-1.97589
	ACSP50_4302	21.9115	0.795469						ACSP50_1987	156.511	-1.98378
	ACSP50_0667	1274.45	0.794143						ACSP50_4010	225.693	-1.984
	ACSP50_4411	7.21289	0.793047						ACSP50_7947	63.6151	-1.987
	ACSP50_3221	32.0442	0.792483						ACSP50_5277	127.958	-1.98926
	ACSP50_2347	2648.49	0.792149						ACSP50_6857	1055.71	-1.99721
	ACSP50_3404	299.059	0.791977						ACSP50_3178	793.019	-2.00076
	ACSP50_2727	63.9643	0.791618						ACSP50_2432	652.256	-2.00172
	ACSP50_3434	240.786	0.790529						ACSP50_8271	543.363	-2.01132
	ACSP50_6630	62.4423	0.79005						ACSP50_6613	178.662	-2.03072
	ACSP50_4315	1202.91	0.789971						ACSP50_0587	3660.44	-2.03214
	ACSP50_0183	30.5222	0.78975						ACSP50_6275	46.1376	-2.03442
	ACSP50_1291	372.511	0.789716						nrps2C	7596.01	-2.03481
	ACSP50_7331	1053.44	0.789664						ACSP50_3869	318.382	-2.03537
	aspA	4476.29	0.788898						ACSP50_1637	481.295	-2.03971
	ACSP50_7391	1010.87	0.788809						ACSP50_2808	5151.56	-2.04071
	ACSP50_6332	572.121	0.788785						ACSP50_0776	692.554	-2.04184
	ACSP50_3290	60.9203	0.788413						nrps2B	855.467	-2.04308
	ACSP50_1196	3680.25	0.787238						ACSP50_4809	85.8072	-2.04434
	ACSP50_5356	39.133	0.786527						ACSP50_4906	238.083	-2.04873
	ACSP50_6520	274.708	0.785723						ACSP50_5793	262.236	-2.05467
	ACSP50_2771	195.168	0.785328						ACSP50_5514	613.654	-2.05527
	ACSP50_0148	9228.99	0.785213						ACSP50_6134	669.717	-2.05643
	ACSP50_5284	3978.98	0.784686						ACSP50_2151	49.4544	-2.06375
	ACSP50_6903	2700.3	0.784378						ACSP50_7158	79.0081	-2.07248
	mak	7234.29	0.783749						ACSP50_8189	188.174	-2.10074
	ACSP50_6904	1056.36	0.783266						ACSP50_0583	394.95	-2.10188
	ACSP50_3572	607.523	0.783087						ACSP50_5473	73.1685	-2.11009
	ACSP50_8148	160.204	0.782665						ACSP50_6140	4361.95	-2.11033
	ACSP50_2940	13691.1	0.78266						ACSP50_2475	55.7324	-2.1175
	ACSP50_6259	5.69092	0.782311						pchC	585.646	-2.12249
	ACSP50_2933	1601.4	0.781516						ACSP50_6135	1090.16	-2.1417
	ACSP50_7423	2115.57	0.781229						ACSP50_4191	60.5297	-2.14992
	ACSP50_8225	449.445	0.780311						ACSP50_6139	11005.5	-2.15516
	ACSP50_8377	329.896	0.780278						ACSP50_7440	181.292	-2.15632
	ACSP50_7657	1861.69	0.778595						ACSP50_2696	69.2478	-2.15814
	ACSP50_2659	115.107	0.777818						ACSP50_5087	83.243	-2.17472
	ACSP50_3199	43.1778	0.777429						ACSP50_2768	171.093	-2.18583
	ACSP50_2287	87.7533	0.777315						ACSP50_6580	1104.1	-2.18697
	ACSP50_5196	60.3992	0.776479						ACSP50_4839	67.7258	-2.19021
	ACSP50_1786	327.332	0.775019						ACSP50_2152	68.6853	-2.19495
	ACSP50_1417	966.047	0.774942						ACSP50_7685	361.144	-2.21751
	ACSP50_2699	1033.89	0.773351						ACSP50_5258	606.217	-2.22435
	ACSP50_6416	100.409	0.773204						ACSP50_2749	424.801	-2.22521
	ACSP50_4297	293.89	0.7728						ACSP50_4825	164.253	-2.22929
	ACSP50_0328	285.279	0.772742						phoD	435.794	-2.24741
	ACSP50_0988	2731.12	0.77223						ACSP50_4192	106.312	-2.25409
	ACSP50_7656	595.745	0.771251						ACSP50_4808	1050.56	-2.26915
	ACSP50_4517	1494.22	0.770394						ACSP50_3810	371.492	-2.28435
	ACSP50_3976	367.821	0.770278						pchK	276.967	-2.28993
	ACSP50_1535	1666.92	0.769939						ACSP50_4670	533.47	-2.29033
	ACSP50_8164	2030.05	0.769711						ACSP50_0042	788.973	-2.29466
	ACSP50_4248	87.2322	0.76871						ACSP50_1261	658.301	-2.29685
	ACSP50_3892	6916.79	0.768366						pcp	792.81	-2.29698
	ACSP50_7072	21.3904	0.767761						ACSP50_7439	603.801	-2.30018
	moaA_1	37.0899	0.765846						ACSP50_4857	460.616	-2.30056
	oppD	3288.88	0.76556						ACSP50_2883	2514.75	-2.30345
	ACSP50_1092	286.759	0.765316						ACSP50_0219	687.648	-2.30555
	ACSP50_4078	28.4791	0.764393						ACSP50_5505	129.86	-2.30988
	ACSP50_7441	523.252	0.764351						ephA	112.821	-2.31539
	ACSP50_1001	11.2577	0.763116						ACSP50_2063	113.781	-2.3167
	ACSP50_1588	414.357	0.762343						ACSP50_4618	303.832	-2.33114
	ACSP50_4922	64318.7	0.761403						ACSP50_6124	129.132	-2.33325
	ACSP50_0541	42.6566	0.761228						ACSP50_2065	189.596	-2.33384
	ACSP50_2700	699.95	0.760949						ACSP50_3016	190.556	-2.33585
	ACSP50_5640	34.0459	0.75885						ACSP50_6125	160.795	-2.34997
	ACSP50_6693	85.1891	0.758313						ACSP50_7877	212.127	-2.3505
	ACSP50_5663	92.2779	0.758095						ACSP50_6142	1181.08	-2.36334
	ACSP50_2703	1017.38	0.75681						ACSP50_3886	415.462	-2.3731
	ACSP50_7605	290.763	0.756282						ACSP50_5506	242.012	-2.37777
	ACSP50_3099	9.73572	0.756075						ACSP50_6927	754.042	-2.38485
	ACSP50_1161	296.33	0.755721						ACSP50_6141	6433.43	-2.38802
	ACSP50_3549	130.244	0.753735						ACSP50_7074	219.778	-2.40379
	ACSP50_5193	6668.91	0.753692						ACSP50_5880	2618.33	-2.4159
	ACSP50_1244	1071.48	0.752898						ACSP50_6926	176.312	-2.42798
	ACSP50_7982	5396.94	0.752795						capD	308.778	-2.43422
	ACSP50_6863	2175.25	0.752652						ACSP50_2062	344.882	-2.43639
	ACSP50_3038	466.939	0.75248						ACSP50_0577	613.048	-2.43797
	ACSP50_1645	121.634	0.752346						ACSP50_3227	281.309	-2.44036
	ACSP50_7459	2716.47	0.752166						pks3C	3555.7	-2.44684
	ohrR	1042.61	0.75204						ACSP50_5510	202.698	-2.45211
	ACSP50_4876	45.1795	0.75152						ACSP50_7026	11750.8	-2.47711
	ACSP50_1119	16.8245	0.751327						ACSP50_0208	3632.11	-2.479
	ACSP50_3621	98.8455	0.750156						ACSP50_3177	311.284	-2.50659
	ACSP50_2912	279.588	0.749415						nrps2A	7480.6	-2.51719
	ACSP50_0595	7584.66	0.748527						ACSP50_4135	7535.69	-2.52019
	ACSP50_2871	862.305	0.748303						pks3B	2682.75	-2.52429
	qcrA	46618.7	0.745555						ACSP50_3888	7420.81	-2.53739
	ACSP50_1044	166.168	0.745505						ACSP50_5249	517.985	-2.54193
	ACSP50_0305	1029.83	0.745458						pks3A	467.803	-2.54204
	ACSP50_1344	2926.24	0.745447						ACSP50_4782	1800.67	-2.54432
	ACSP50_2845	559.01	0.744761						cpm	3677.79	-2.55411
	ACSP50_2974	15.3025	0.744583						ACSP50_6184	811.022	-2.56194
	ACSP50_3435	15.3025	0.744583						ACSP50_6689	2081.92	-2.56679
	ACSP50_3951	15.3025	0.744583						ACSP50_2499	1374.98	-2.58975
	ACSP50_4976	395.489	0.744153						ACSP50_5987	1276.36	-2.59014
	ACSP50_0475	1266.2	0.743273						ACSP50_6133	5484.09	-2.6096
	ACSP50_1985	1310.73	0.742677						cgt	94907.4	-2.6098
	ACSP50_0145	1766.33	0.742592
	ACSP50_6631	1207.97	0.742552
	ACSP50_4092	85.6689	0.742354
	ACSP50_2791	243.102	0.741937
	ACSP50_0139	489.124	0.741921
	ACSP50_6600	2310.48	0.741531
	ACSP50_3179	53.2691	0.741074
	ACSP50_2800	3301.61	0.740987
	ACSP50_1626	234.491	0.740775
	ACSP50_2185	1220.58	0.740656
	ACSP50_6841	1531.84	0.73858
	ACSP50_3551	6.69177	0.737807
	ACSP50_6821	4265.19	0.737721
	ACSP50_1045	221.315	0.737042
	ACSP50_1890	13.7805	0.737021
	ACSP50_3697	505.783	0.736891
	ACSP50_1035	26.436	0.736165
	ACSP50_4573	26.436	0.736165
	ACSP50_1179	831.741	0.735777
	ACSP50_7994	254.715	0.735592
	ACSP50_1383	337.216	0.735048
	ACSP50_4550	856.531	0.734997
	ACSP50_3204	688.485	0.73483
	ACSP50_4007	32.0028	0.734243
	ACSP50_8063	3140.24	0.733912
	ACSP50_3833	143.859	0.733135
	ACSP50_2349	61.3587	0.733111
	ACSP50_7043	1713.38	0.732546
	ACSP50_2007	96.2813	0.732545
	ACSP50_0732	11570.4	0.730513
	ACSP50_6808	100.326	0.730334
	ACSP50_5288	65.4035	0.729798
	ACSP50_4159	30.4809	0.729207
	ACSP50_6050	133.727	0.729192
	ACSP50_8230	4667.37	0.728946
	ACSP50_5743	12.2585	0.728537
	ACSP50_6352	36.0476	0.72845
	ACSP50_7996	437.377	0.72772
	ACSP50_4336	47.1812	0.727587
	ACSP50_3148	1196.5	0.727266
	ACSP50_7386	367.531	0.726983
	ACSP50_7992	349.309	0.726461
	ACSP50_7577	119.549	0.726297
	ACSP50_6735	572.981	0.725055
	ACSP50_7146	26439.3	0.7247
	ACSP50_3196	106.894	0.724556
	ACSP50_3834	266.808	0.724403
	ACSP50_1506	56.7928	0.723919
	ACSP50_2619	45.6592	0.723745
	eccCb1_1	373.578	0.723091
	bluB	801.177	0.722352
	ACSP50_4268	98.283	0.720492
	ACSP50_3744	81.5827	0.719571
	ACSP50_2008	432.248	0.719118
	ACSP50_1211	809.226	0.719029
	ACSP50_3708	10.7366	0.718837
	ACSP50_5590	10.7366	0.718837
	ACSP50_8165	3974.26	0.718189
	thiS	791.483	0.716771
	ACSP50_4346	362.403	0.71675
	ACSP50_2291	742.904	0.716479
	ACSP50_1741	19532.2	0.716392
	ACSP50_5558	502.052	0.716289
	ACSP50_4036	48.182	0.716282
	ACSP50_7611	974.624	0.715204
	ACSP50_2767	601.212	0.715041
	ACSP50_0786	2957.9	0.712366
	ACSP50_1287	2408.44	0.712316
	ACSP50_1718	843.023	0.712104
	ACSP50_1972	77.0168	0.711828
	ACSP50_7338	718.553	0.711528
	ACSP50_6321	248.023	0.711133
	aroF	51563.2	0.710292
	ACSP50_1082	20.3482	0.7097
	ACSP50_5731	20.3482	0.7097
	ACSP50_3362	1126.28	0.708604
	ACSP50_7403	445.822	0.708161
	ACSP50_1937	45.1381	0.707885
	ACSP50_3700	952.233	0.707714
	ACSP50_4146	9.2146	0.707688
	ACSP50_3159	469.09	0.707688
	ACSP50_2824	261.159	0.707141
	ACSP50_5552	29.9597	0.707078
	ACSP50_5765	29.9597	0.707078
	ACSP50_0957	200.445	0.705797
	ACSP50_7949	2469.34	0.705153
	ACSP50_2936	5272.4	0.704564
	ACSP50_5053	938.014	0.704547
	ACSP50_2753	774.096	0.703633
	ACSP50_2964	460.959	0.703331
	ACSP50_4303	43.6161	0.703321
	ACSP50_0869	7386.78	0.70306
	ACSP50_5220	199.924	0.7017
	ACSP50_3849	18.8262	0.701315
	ACSP50_5967	18.8262	0.701315
	ACSP50_1847	7383.49	0.70111
	ACSP50_0248	28.4378	0.700654
	opuD	9094.14	0.700321
	ACSP50_2305	159.956	0.699765
	ACSP50_5197	74.9737	0.698814
	ACSP50_1974	32.4826	0.697673
	ACSP50_6946	32.4826	0.697673
	ACSP50_3583	166.524	0.697116
	ACSP50_7419	1223.67	0.697113
	ACSP50_1572	3035.49	0.696979
	ACSP50_4515	22.871	0.696875
	ACSP50_2893	83.0633	0.696546
	ACSP50_5325	322.311	0.696512
	ACSP50_6968	266.163	0.695943
	ACSP50_2694	3112.3	0.695658
	ACSP50_1377	3204.33	0.695204
	ACSP50_1695	1875.57	0.694336
	ACSP50_3219	1841.17	0.694095
	fliK	26.9158	0.693688
	ACSP50_8049	578.217	0.693409
	ACSP50_8187	423.952	0.693127
	ACSP50_8177	2605.37	0.693072
	ACSP50_3203	1373.29	0.692877
	ACSP50_6793	85.5861	0.692827
	ACSP50_3981	148.301	0.692455
	ACSP50_1912	58.2734	0.692186
	ACSP50_1662	17.3042	0.691985
	ACSP50_5447	125.033	0.691422
	ACSP50_5952	4.16894	0.691341
	ACSP50_7645	244.897	0.690962
	ACSP50_0114	671.247	0.690685
	ACSP50_1586	510.415	0.690417
	ACSP50_4091	48.6618	0.690366
	ACSP50_5432	39.0502	0.687895
	ACSP50_4858	629.236	0.687721
	ACSP50_5707	3167.47	0.687418
	ACSP50_6662	1235.08	0.686865
	ACSP50_2661	1112.69	0.68677
	ACSP50_7246	195.317	0.686647
	ACSP50_5376	151.825	0.6866
	ACSP50_0822	11.7374	0.685881
	ACSP50_5052	3371.67	0.685549
	ACSP50_6861	196.318	0.683747
	ACSP50_8333	550.78	0.680886
	ACSP50_6357	175.573	0.680172
	ACSP50_2986	404.125	0.6793
	ACSP50_5218	454.184	0.679298
	ACSP50_1478	316.14	0.679089
	ACSP50_5656	6.17065	0.67902
	ACSP50_5957	6.17065	0.67902
	ACSP50_7893	2707.35	0.678775
	ACSP50_1614	1732.95	0.678219
	ACSP50_4575	132.081	0.678119
	ACSP50_4046	23.8718	0.677833
	ACSP50_0951	5438.75	0.677736
	ACSP50_5966	27.9166	0.676933
	nuoI	180.618	0.676924
	ACSP50_2839	106.29	0.676645
	ACSP50_6331	792.426	0.676486
	ACSP50_2576	320.664	0.674585
	ACSP50_6296	104.768	0.674124
	ACSP50_4264	213.978	0.6738
	ACSP50_2926	517.338	0.673643
	ACSP50_0147	14110.9	0.673401
	thiE	3653.54	0.672984
	ACSP50_3818	10.2155	0.672395
	ACSP50_7800	6640.44	0.671655
	ACSP50_2282	1391.97	0.671485
	ACSP50_8211	231.158	0.671357
	ACSP50_4241	91.1115	0.671311
	ACSP50_7978	62.7979	0.670548
	ACSP50_2961	4133.14	0.670161
	ACSP50_3965	856.539	0.669903
	ACSP50_1345	808.001	0.669689
	ACSP50_6624	276.651	0.669665
	ACSP50_3938	18.3051	0.668946
	ACSP50_8290	18.3051	0.668946
	ACSP50_7285	26.3947	0.668835
	ACSP50_4891	818.092	0.668335
	ACSP50_7430	873.198	0.668329
	ACSP50_7265	132.56	0.667812
	ACSP50_7067	234.681	0.66781
	rmlD_2	324.668	0.667608
	ACSP50_3558	413.132	0.666783
	ACSP50_5051	2087.47	0.666627
	ACSP50_1672	1884.23	0.666195
	ACSP50_4024	1424.65	0.664056
	ACSP50_6264	41.0519	0.663707
	ACSP50_3379	2213.74	0.663631
	ACSP50_7638	1060.66	0.663007
	ACSP50_0542	117.382	0.662521
	ACSP50_7414	90.5904	0.662506
	ACSP50_2301	1526.21	0.662228
	ACSP50_7349	930.702	0.660631
	ubiA	1883.5	0.659614
	ACSP50_8183	957.973	0.659198
	ACSP50_7719	4305.16	0.658617
	ACSP50_1398	43.5747	0.658534
	ACSP50_3363	16.7831	0.657476
	ACSP50_4577	16.7831	0.657476
	ACSP50_2011	58.232	0.657306
	ACSP50_6602	218.461	0.657181
	ACSP50_1009	4.64868	0.656929
	ACSP50_6622	4.64868	0.656929
	ACSP50_3032	12.7383	0.656484
	ACSP50_2467	264.955	0.655716
	ACSP50_0323	1616.94	0.653599
	ACSP50_2119	115.339	0.652968
	oppB	5038.57	0.652752
	ACSP50_6780	762.259	0.652159
	ACSP50_2213	338.721	0.65115
	ACSP50_2126	63.2776	0.650319
	ACSP50_1549	1425.8	0.649714
	oppC	2017.57	0.648799
	ACSP50_7979	105.727	0.648706
	ACSP50_1652	302.318	0.648531
	ACSP50_1913	44.5756	0.647834
	ACSP50_2041	19.3059	0.647716
	ACSP50_4340	1323.15	0.647663
	ACSP50_7654	874.389	0.647652
	ACSP50_1537	7502.64	0.646555
	ACSP50_6529	16469.5	0.646032
	ACSP50_4230	712.638	0.645067
	ACSP50_5211	466.029	0.644938
	ACSP50_5047	2288.24	0.64364
	ACSP50_4263	288.14	0.643431
	ACSP50_1935	25.8736	0.643292
	ACSP50_8039	1622.18	0.642455
	ACSP50_2300	4961.33	0.642335
	ACSP50_1547	1113.83	0.642328
	ACSP50_8062	2381.15	0.641893
	ACSP50_0394	70.8461	0.641525
	ACSP50_5311	70.8461	0.641525
	ACSP50_2665	11.2163	0.641218
	ACSP50_2910	173.927	0.640485
	ACSP50_6890	401.312	0.640427
	ACSP50_7476	4288.05	0.639879
	ACSP50_8358	66.8013	0.639822
	ACSP50_4350	1580.65	0.639093
	ACSP50_8192	727.212	0.638938
	ACSP50_1880	305.8	0.638669
	ACSP50_3194	2015.68	0.638333
	ACSP50_1889	21114.2	0.638021
	ACSP50_6338	518.008	0.637306
	ACSP50_5585	352.775	0.635983
	ACSP50_6676	768.099	0.635911
	ACSP50_2968	149.658	0.635422
	ACSP50_8292	929.767	0.63498
	ACSP50_4934	761.01	0.634812
	ACSP50_7772	102.162	0.634809
	ACSP50_5465	3667.72	0.634759
	ACSP50_0388	139.045	0.634648
	ACSP50_2846	243.127	0.634597
	ACSP50_5265	17146.7	0.634307
	ACSP50_3198	152.181	0.634216
	ACSP50_3934	189.064	0.634215
	ACSP50_6623	48.0993	0.633979
	ACSP50_7268	48.0993	0.633979
	ACSP50_2533	446.723	0.632275
	ACSP50_6427	396.705	0.632189
	ACSP50_8089	529.58	0.632165
	ACSP50_4937	144.091	0.632135
	ACSP50_2345	1112.1	0.631687
	ACSP50_4294	3268.36	0.631276
	ACSP50_6175	44.0545	0.630998
	ACSP50_5099	282.011	0.630832
	ACSP50_5641	83.4603	0.630115
	ACSP50_6177	13.7391	0.630077
	ACSP50_4386	682.637	0.630007
	ACSP50_4389	208.245	0.629674
	ACSP50_3665	3.64782	0.629016
	ACSP50_3729	3.64782	0.629016
	ACSP50_0863	16228.1	0.628864
	ACSP50_1717	3984.59	0.628844
	ACSP50_4434	131.957	0.628564
	ACSP50_4868	131.957	0.628564
	ACSP50_4558	1598.02	0.628113
	ACSP50_4002	334.031	0.628013
	ACSP50_5381	4578.12	0.627868
	ACSP50_0885	53.1449	0.627745
	ACSP50_1442	222.381	0.62734
	ACSP50_1245	8713.92	0.626698
	ACSP50_2163	1992.52	0.626498
	ACSP50_5374	88.5059	0.626389
	ACSP50_2048	426.458	0.625031
	sigM_2	49.1001	0.624574
	ACSP50_4581	42.5325	0.624067
	ACSP50_2934	2879.98	0.623999
	ACSP50_5066	1013.94	0.623712
	ACSP50_3136	9.69434	0.623589
	ACSP50_3271	9.69434	0.623589
	ACSP50_3245	1428.66	0.623372
	ACSP50_4231	1043.73	0.623196
	ACSP50_8349	96.0744	0.621478
	ACSP50_4450	2474.23	0.621392
	ACSP50_3574	45.0553	0.620935
	ACSP50_1804	9641.92	0.620791
	ACSP50_3405	688.079	0.62079
	ACSP50_4685	352.171	0.620669
	ACSP50_1156	1129.55	0.620376
	ACSP50_0809	40141.4	0.619482
	ybdK_2	85.462	0.6187
	ACSP50_3346	31.9201	0.618623
	qcrC	26513.9	0.618298
	ACSP50_4088	25.3524	0.617027
	ACSP50_4981	25.3524	0.617027
	ACSP50_5150	231.43	0.617014
	ACSP50_4249	56.6686	0.616841
	ACSP50_6382	209.205	0.616568
	ACSP50_2040	5.64954	0.616348
	ACSP50_7325	713.266	0.615412
	ACSP50_2862	74.8495	0.615223
	ACSP50_4413	149.095	0.615072
	ACSP50_1197	2212.32	0.614991
	ACSP50_3754	176.367	0.614289
	ACSP50_3455	102.121	0.613844
	ACSP50_1600	2332.97	0.613679
	ACSP50_5914	12.2172	0.613481
	ACSP50_3210	52.6238	0.613125
	ACSP50_1571	1110.2	0.612733
	ACSP50_5936	104.644	0.612612
	ACSP50_6892	1665.24	0.612301
	ACSP50_7422	620.798	0.61194
	ACSP50_4284	1417.24	0.6112
	ACSP50_7085	347.563	0.611046
	ACSP50_7777	2099.02	0.61075
	ACSP50_7703	416.242	0.610239
	ACSP50_0103	4600.9	0.610015
	ACSP50_8238	21.3076	0.609849
	ACSP50_4101	647.028	0.609106
	ACSP50_2486	1446.47	0.608872
	ACSP50_0332	299.067	0.60873
	ACSP50_1846	9060.86	0.607274
	ACSP50_8178	3826.96	0.606567
	ACSP50_5561	42.0114	0.606335
	ACSP50_5312	32.9209	0.60588
	ACSP50_4716	23.8305	0.605511
	ACSP50_6879	846.455	0.605506
	ACSP50_4979	122.304	0.60533
	ACSP50_6621	53.6247	0.60476
	pfkA	25357.1	0.60357
	ACSP50_2701	307.115	0.603048
	ACSP50_3489	8.17237	0.603008
	ACSP50_3787	8.17237	0.603008
	ACSP50_5588	8.17237	0.603008
	ACSP50_5785	8.17237	0.603008
	ACSP50_5972	8.17237	0.603008
	ACSP50_7590	8.17237	0.603008
	ACSP50_3573	120.782	0.602291
	ACSP50_0304	808.53	0.601998
	ACSP50_3731	26.3533	0.60187
	ACSP50_2754	18666.1	0.601535
	ACSP50_7778	3537.78	0.601441
	ACSP50_0486	199.552	0.601411
	ACSP50_4832	102.601	0.601074
	ACSP50_5984	70.2836	0.600833
	ACSP50_1365	21505.6	0.600485
	ACSP50_5222	382.842	0.600409
	ACSP50_7032	752.945	0.599062
	ACSP50_6599	252.051	0.598162
	ACSP50_0886	1746.6	0.597668
	ACSP50_8031	1934.42	0.597252
	ACSP50_7339	1524.43	0.597251
	ACSP50_0415	1650.65	0.597121
	ACSP50_1735	1635.47	0.596065
	ACSP50_1505	18424.7	0.595354
	ACSP50_2978	10.6952	0.594396
	ACSP50_3715	111.17	0.594163
	ACSP50_3075	34104.1	0.593492
	ACSP50_1852	738.726	0.593003
	ACSP50_6560	346.438	0.59292
	ACSP50_7380	22.3085	0.592878
	ACSP50_5204	487.8	0.592544
	ACSP50_1984	1221.88	0.592386
	ACSP50_7643	396.415	0.592144
	ACSP50_0903	968.428	0.592082
	ACSP50_8087	132.875	0.592003
	ACSP50_3412	474.664	0.591543
	ACSP50_3056	208.601	0.591091
	ACSP50_0032	383.28	0.590895
	ACSP50_4980	154.579	0.590422
	ACSP50_1729	2625.31	0.590336
	ACSP50_0907	67.2397	0.590284
	ACSP50_4743	145.489	0.58928
	ctaF	5552.81	0.588995
	cobH	396.895	0.588674
	ACSP50_3911	13.218	0.588618
	ACSP50_6521	292.896	0.588213
	ACSP50_5414	58.1492	0.587673
	ACSP50_6791	528.645	0.58739
	ACSP50_3411	127.308	0.586538
	sdhB	3307.12	0.586231
	ACSP50_6673	3528.74	0.586217
	ACSP50_4102	606.373	0.586039
	ACSP50_5313	96.5128	0.585866
	ACSP50_1411	29.877	0.58554
	ACSP50_6258	29.877	0.58554
	ACSP50_5978	46.5359	0.585468
	ACSP50_8278	115.695	0.585405
	ACSP50_5425	662.396	0.585148
	ACSP50_4418	137.399	0.584617
	ACSP50_0872	15.7409	0.584455
	ACSP50_7518	2206.55	0.584159
	ACSP50_3313	125.786	0.583401
	ACSP50_1954	6112.02	0.583057
	ACSP50_1587	54.1044	0.582162
	ACSP50_1848	54.1044	0.582162
	ACSP50_5342	340.309	0.581559
	ACSP50_6799	18.2637	0.581365
	ACSP50_2528	1394.26	0.581322
	ACSP50_5979	78.3318	0.580888
	ACSP50_2018	100.036	0.580712
	ACSP50_7269	1080.79	0.580566
	ACSP50_2541	102.559	0.580212
	ACSP50_0200	601.765	0.580169
	ACSP50_0005	283.765	0.579616
	ACSP50_5362	196.946	0.579385
	ACSP50_6864	3823.58	0.579271
	ACSP50_2395	499.289	0.579002
	ACSP50_4679	506.857	0.578706
	ACSP50_0057	2669.67	0.57822
	ACSP50_2166	90.946	0.578065
	ACSP50_0954	561.359	0.577617
	ACSP50_2586	23.3093	0.577032
	ACSP50_7774	1547.55	0.575532
	ACSP50_0853	330.176	0.575398
	ACSP50_6446	1689.35	0.574682
	ACSP50_7317	935.821	0.57458
	ACSP50_7121	1026.16	0.574548
	ACSP50_8346	898.458	0.573697
	ACSP50_7418	6827.07	0.57293
	ACSP50_2747	339.747	0.572281
	ACSP50_5230	9.17322	0.572225
	ACSP50_1524	653.661	0.572198
	ACSP50_7536	2922.22	0.572121
	gcvP	5176.13	0.571881
	ACSP50_7252	70.2422	0.571408
	ACSP50_3855	696.549	0.571385
	ACSP50_6672	35.9235	0.571205
	ACSP50_6640	222.654	0.571083
	ACSP50_1728	2766.73	0.57103
	ACSP50_2346	729.346	0.570826
	pknA_7	7514.16	0.570656
	sdhA	9170.47	0.570489
	ACSP50_6091	38.4463	0.570469
	ACSP50_3893	2546.16	0.570452
	ACSP50_6747	124.744	0.569682
	ACSP50_8166	2219.59	0.569245
	ACSP50_3864	87.902	0.569064
	ACSP50_0790	1016.47	0.56882
	ACSP50_6694	137.358	0.568738
	ACSP50_6293	4467.8	0.568669
	ACSP50_4056	11.6961	0.568495
	ACSP50_8208	11.6961	0.568495
	ACSP50_2513	1976.27	0.567254
	ACSP50_6930	1230.91	0.567091
	ACSP50_7698	56.1061	0.567072
	ACSP50_0342	227.179	0.566916
	ACSP50_7836	633.917	0.56684
	ACSP50_0004	2006.5	0.565978
	ACSP50_2329	270.067	0.565669
	ACSP50_2795	499.165	0.565317
	ACSP50_7194	688.898	0.564879
	ACSP50_2965	2435.38	0.564723
	ACSP50_1993	16.7417	0.564614
	ACSP50_6160	83.8572	0.564503
	ACSP50_3975	88.9029	0.564201
	ACSP50_8370	26818.2	0.563852
	ACSP50_5963	19.2645	0.56355
	ACSP50_4765	21.7874	0.562777
	ACSP50_5151	21.7874	0.562777
	ACSP50_1210	1302.47	0.562753
	ACSP50_1542	1557.79	0.562704
	ACSP50_8320	818.042	0.562252
	ACSP50_6587	24.3102	0.562198
	ACSP50_3005	325.048	0.561763
	ACSP50_1958	3.12671	0.561741
	ACSP50_2464	3.12671	0.561741
	ACSP50_3982	3.12671	0.561741
	ACSP50_4638	3.12671	0.561741
	ACSP50_5492	3.12671	0.561741
	ACSP50_6380	3.12671	0.561741
	ACSP50_6250	182.248	0.561541
	ACSP50_1189	1581.98	0.56148
	ACSP50_1063	29.3559	0.561399
	ACSP50_5125	212.522	0.561166
	ACSP50_5730	31.8787	0.561116
	ACSP50_2858	36.9243	0.560693
	ACSP50_1601	1193.42	0.560411
	ACSP50_1209	47.0157	0.560176
	ACSP50_6715	52.0613	0.560009
	ACSP50_2801	4340.95	0.559903
	ACSP50_3541	57.107	0.559878
	ACSP50_5062	67.1983	0.559687
	ACSP50_2837	840.706	0.559433
	ACSP50_2993	796.296	0.558891
	ACSP50_1727	5482.11	0.557907
	ACSP50_8111	538.446	0.557229
	ACSP50_7318	701.909	0.556292
	ACSP50_2356	686.772	0.556237
	ACSP50_1049	400.692	0.55556
	ACSP50_7245	100.996	0.555134
	ACSP50_6490	549.017	0.554767
	ACSP50_1946	85.859	0.554563
	ACSP50_5619	289.687	0.554345
	leuA_2	216.525	0.552892
	ACSP50_6216	172198	0.552398
	ACSP50_1653	832.013	0.551725
	aceE	1603.87	0.550815
	ACSP50_3292	899.087	0.550209
	ACSP50_1540	2064.43	0.549467
	ACSP50_1940	5.12842	0.54923
	ACSP50_2177	5.12842	0.54923
	ACSP50_4989	5.12842	0.54923
	ACSP50_5261	5.12842	0.54923
	ACSP50_5456	5.12842	0.54923
	ACSP50_5986	5.12842	0.54923
	ACSP50_6941	5.12842	0.54923
	ACSP50_4392	177.161	0.549145
	ACSP50_5438	177.161	0.549145
	ACSP50_5199	4328.95	0.548267
	ACSP50_2900	13290.9	0.548243
	ACSP50_6664	69.2	0.547739
	ACSP50_1061	22.7882	0.547681
	ACSP50_4126	22.7882	0.547681
	ACSP50_8078	2093.1	0.547171
	ACSP50_6606	778.471	0.547123
	ACSP50_0488	20.2654	0.547046
	ACSP50_5881	20.2654	0.547046
	ACSP50_8117	1671.87	0.547005
	ACSP50_7296	97.952	0.546334
	ACSP50_0184	7.65125	0.546161
	ACSP50_6909	347.15	0.545954
	ACSP50_7433	752.721	0.545511
	ligT	228.097	0.545353
	ACSP50_3126	12.6969	0.545292
	ACSP50_3416	12.6969	0.545292
	ACSP50_1909	10.1741	0.545246
	ACSP50_4035	10.1741	0.545246
	ACSP50_4184	10.1741	0.545246
	ACSP50_2466	54.063	0.545152
	ACSP50_5982	54.063	0.545152
	ACSP50_4442	114.09	0.544189
	ACSP50_1754	7047.53	0.54413
	ACSP50_7980	491.91	0.544125
	ACSP50_4928	111.567	0.543883
	ACSP50_1088	109.044	0.543565
	ACSP50_1481	696.698	0.54314
	ACSP50_5023	295.171	0.542228
	ACSP50_1195	8627.6	0.542046
	ACSP50_4978	177.64	0.541708
	ACSP50_1996	1524.42	0.54164
	ACSP50_6026	38.9261	0.541031
	ACSP50_4049	91.3844	0.540888
	nuoG	322.401	0.540795
	ACSP50_8092	4959.35	0.540471
	yfkM	86.3387	0.539942
	ACSP50_6042	1197.49	0.538518
	ACSP50_5050	778.347	0.538294
	ACSP50_1934	829.283	0.537884
	ACSP50_5400	208.394	0.537728
	ACSP50_2294	118.614	0.537425
	ACSP50_6569	3341.03	0.536996
	ACSP50_1788	1000.75	0.536854
	ACSP50_2203	844.9	0.53664
	ACSP50_3054	259.33	0.536552
	ACSP50_2930	50.0182	0.536339
	ACSP50_4258	296.652	0.53624
	ctaE	34252.8	0.536186
	ACSP50_7776	1543.43	0.536182
	ACSP50_0855	21125.7	0.536061
	ACSP50_6608	272.945	0.535984
	ACSP50_2811	150.89	0.535939
	ACSP50_6570	1000.23	0.535924
	ACSP50_5155	6241.96	0.535199
	ACSP50_7217	26.3119	0.53519
	ACSP50_5634	143.322	0.5348
	ACSP50_4417	23.7891	0.53356
	ACSP50_0860	1375.4	0.533098
	ACSP50_1530	1031.94	0.532617
	ACSP50_2756	146.845	0.532365
	nuoN	336.976	0.532175
	ACSP50_0893	206.351	0.531065
	ACSP50_7399	6535.95	0.530459
	ACSP50_4883	37.4041	0.530399
	ACSP50_6887	37.4041	0.530399
	ACSP50_8040	1548.31	0.530305
	ACSP50_2660	295.609	0.530075
	ACSP50_3244	834.204	0.529766
	ACSP50_0031	1068.7	0.529644
	ACSP50_2909	18.7434	0.529598
	ACSP50_4151	18.7434	0.529598
	ACSP50_5096	18.7434	0.529598
	ACSP50_5165	172.553	0.528448
	ACSP50_7788	367.208	0.528159
	ACSP50_3392	465.036	0.527649
	ACSP50_6858	16.2206	0.527183
	ACSP50_5033	135.232	0.527014
	ACSP50_2847	623.37	0.526667
	ACSP50_6886	1184.63	0.526658
	ACSP50_4270	146.324	0.526299
	ACSP50_4023	45.9734	0.52623
	ACSP50_2493	257.767	0.525992
	ACSP50_2928	1274.37	0.52566
	ACSP50_4388	184.646	0.525555
	ACSP50_7890	23551.8	0.525396
	ACSP50_4306	29.8356	0.525086
	ACSP50_6171	13.6978	0.52443
	ACSP50_3560	343.982	0.523513
	ACSP50_2742	54.5428	0.52324
	ACSP50_3554	27.3128	0.522856
	ACSP50_0058	2569.67	0.522208
	ACSP50_7619	1632.8	0.522183
	ACSP50_3018	353.552	0.521889
	ACSP50_1795	12278.1	0.52167
	ACSP50_5735	11.1749	0.521379
	ACSP50_4309	285.477	0.521213
	ACSP50_8334	271.862	0.521039
	ACSP50_3020	461.951	0.520558
	ACSP50_7253	2044.69	0.520288
	ACSP50_2402	313.708	0.520198
	ACSP50_5642	85.2965	0.520009
	ACSP50_2012	71.6815	0.519228
	oppE	23271.6	0.518631
	ACSP50_1713	8.6521	0.518087
	ACSP50_2044	8.6521	0.518087
	ACSP50_7420	8.6521	0.518087
	ACSP50_1762	22.2671	0.517413
	ACSP50_3940	22.2671	0.517413
	ACSP50_4921	53083.5	0.517374
	ACSP50_5392	224.449	0.517328
	ACSP50_6043	288.479	0.516919
	ACSP50_0906	33.3593	0.516736
	ACSP50_6781	2433.27	0.516372
	ACSP50_6888	108.482	0.515809
	ACSP50_2746	731.645	0.515735
	ACSP50_1087	150.328	0.515467
	ACSP50_2637	53.0208	0.51486
	ACSP50_1286	629.772	0.513212
	lgt	4123.56	0.513121
	ACSP50_3276	212.836	0.513064
	degU_13	50.498	0.513007
	ACSP50_7765	3781.22	0.512902
	ACSP50_1318	151.328	0.512844
	ACSP50_4227	2364.55	0.512802
	eno	38994.7	0.512802
	nuoJ	168.467	0.512063
	ACSP50_1720	266.775	0.511937
	ACSP50_1010	196.698	0.511724
	ACSP50_0914	3.60644	0.511639
	ACSP50_1644	3.60644	0.511639
	ACSP50_2144	3.60644	0.511639
	ACSP50_3724	3.60644	0.511639
	ACSP50_4845	3.60644	0.511639
	ACSP50_5748	3.60644	0.511639
	ACSP50_5750	3.60644	0.511639
	ACSP50_8214	264.252	0.511504
	ACSP50_4038	205.267	0.511446
	ACSP50_2091	126.621	0.5113
	ACSP50_6418	106.96	0.51124
	ACSP50_2752	87.2982	0.511164
	ACSP50_2857	17.2214	0.510134
	ACSP50_1529	863.146	0.510021
	ACSP50_7463	265.253	0.509987
	ACSP50_2929	869.193	0.50983
	ACSP50_5270	1032.01	0.509043
	ACSP50_0753	1001.26	0.508902
	ACSP50_8193	512.763	0.508306
	ACSP50_4794	54.0217	0.508165
	ACSP50_0030	576.272	0.507459
	ACSP50_7388	1911.13	0.50724
	ACSP50_4678	258.685	0.507056
	ACSP50_7199	8719.32	0.505943
	ACSP50_3766	14.6986	0.505521
	ACSP50_7100	3408.16	0.504774
	ACSP50_1932	237.502	0.504483
	ACSP50_3106	151.808	0.504328
	ACSP50_4802	126.1	0.504247
	ACSP50_1589	452.736	0.503742
	ACSP50_6468	1485.06	0.503376
	ACSP50_1378	596.893	0.503093
	ACSP50_8091	1408.94	0.503012
	ACSP50_6548	5779.14	0.502759
	ACSP50_0146	2224.99	0.502261
	ACSP50_1150	284.873	0.502212
	ACSP50_5172	388.706	0.501858
	ACSP50_0622	11753.6	0.501756
	ACSP50_7429	224.887	0.501551
	ACSP50_0774	175.994	0.501434
	ACSP50_6751	46.4532	0.501283
	ACSP50_6236	271.258	0.501113
	ACSP50_7254	11551.2	0.500677
	ACSP50_7697	211.272	0.500112
	ACSP50_3954	1228.42	0.500108
	ACSP50_3062	12.1758	0.500048
	ACSP50_5732	12.1758	0.500048
	ACSP50_6798	737.485	0.499944
	ACSP50_3360	1009.66	0.49977
	ACSP50_0076	139.194	0.499683
	ACSP50_6469	3003.07	0.49889
	ACSP50_0884	749.057	0.4984
	ACSP50_2025	415.894	0.497874
	ACSP50_7274	2319.56	0.4978
	ACSP50_6849	58.5462	0.497768
	ACSP50_4990	6114.76	0.497442
	ACSP50_5375	73.1621	0.497305
	ACSP50_0318	3300.83	0.496869
	ACSP50_8369	11692.9	0.496279
	ACSP50_1851	233.936	0.496055
	ACSP50_4369	123.056	0.49596
	ACSP50_0033	41.4075	0.495559
	ACSP50_6827	41.4075	0.495559
	gabD_1	903.743	0.495453
	ACSP50_6477	2729.2	0.495264
	ACSP50_7407	1620.92	0.495218
	ACSP50_2774	498.023	0.494962
	ACSP50_2635	76.6857	0.494413
	ACSP50_2868	141.196	0.494296
	ACSP50_2652	4132.68	0.49333
	ACSP50_6746	103.395	0.493207
	ACSP50_1650	209.229	0.49319
	ACSP50_2925	345.297	0.49226
	ACSP50_4380	962.645	0.491672
	ACSP50_2238	24.2688	0.491536
	ACSP50_0411	287.834	0.490291
	ACSP50_6188	30.3153	0.489769
	ACSP50_3647	4527.5	0.489643
	ACSP50_2292	350.822	0.489421
	rpoE_2	190.569	0.48937
	ACSP50_0176	2.60559	0.488907
	ACSP50_2211	2.60559	0.488907
	ACSP50_6271	2.60559	0.488907
	ACSP50_7809	2500.59	0.488369
	ACSP50_1429	69.1172	0.48817
	ACSP50_7340	2274.3	0.487874
	ACSP50_0772	218.278	0.48765
	ACSP50_7706	113.966	0.487534
	ACSP50_4752	9805.4	0.487367
	ACSP50_2953	386.58	0.486331
	ACSP50_4047	21.746	0.486184
	ACSP50_4144	21.746	0.486184
	ACSP50_5985	21.746	0.486184
	ACSP50_6010	21.746	0.486184
	ACSP50_2156	7.13013	0.485944
	ACSP50_7383	7.13013	0.485944
	ACSP50_0324	141.675	0.485269
	ACSP50_1104	216.756	0.485117
	ACSP50_8244	39.8855	0.484067
	ACSP50_1613	1315.74	0.484062
	ACSP50_1710	1649.82	0.484049
	ACSP50_6261	199.618	0.483499
	ACSP50_7357	2240.86	0.483323
	ACSP50_2014	6940.08	0.48322
	arcA_2	2373.36	0.482859
	ACSP50_0959	1724.86	0.482747
	ACSP50_2906	610.781	0.482678
	ACSP50_7977	160.816	0.482648
	ACSP50_7569	1861.41	0.482609
	ACSP50_1306	487.328	0.482391
	ACSP50_5951	541.746	0.482379
	ACSP50_2397	255.037	0.481773
	ACSP50_6327	2845.43	0.481476
	ACSP50_6784	152.246	0.48147
	ACSP50_5134	282.747	0.481156
	ACSP50_3195	437.434	0.481107
	ACSP50_3514	13.1766	0.480908
	ACSP50_7123	73.6418	0.480797
	ACSP50_0922	43.4092	0.480181
	ACSP50_0256	19.2232	0.479922
	ACSP50_6025	19.2232	0.479922
	ACSP50_3116	25.2697	0.479783
	ACSP50_3230	25.2697	0.479783
	ACSP50_7435	107.398	0.479521
	ACSP50_0322	509.471	0.479405
	ACSP50_4569	159.294	0.479204
	ACSP50_3980	141.154	0.478838
	ACSP50_5949	654.066	0.478573
	ACSP50_2052	706.962	0.478036
	ACSP50_3895	487.286	0.47772
	ACSP50_4795	59.0259	0.47769
	kgd	48027.1	0.47759
	ACSP50_1124	4.6073	0.47731
	ACSP50_2072	4.6073	0.47731
	ACSP50_3799	4.6073	0.47731
	ACSP50_4059	4.6073	0.47731
	ACSP50_6097	4.6073	0.47731
	ACSP50_1190	6258.17	0.477286
	ACSP50_1105	1487.88	0.47689
	ACSP50_5943	194.051	0.476868
	ACSP50_3656	154.248	0.476741
	ACSP50_0244	2056.69	0.476594
	ACSP50_2563	443.439	0.475999
	ACSP50_3344	2046.08	0.47572
	ACSP50_5768	34.8399	0.475518
	ACSP50_1232	256.518	0.475224
	ACSP50_1885	8155.15	0.474234
	ACSP50_1873	78.1663	0.474196
	ACSP50_4771	306.892	0.4739
	ACSP50_3391	5202.7	0.472499
	ACSP50_7396	482.199	0.472168
	ACSP50_5759	10.6538	0.47193
	ACSP50_2103	38.3636	0.471839
	yraA_1	265.567	0.471233
	ACSP50_5093	602.087	0.470989
	ACSP50_7839	521.481	0.470731
	ACSP50_7735	720.974	0.47071
	pcaB	132.064	0.470391
	ACSP50_0775	7998.4	0.470268
	ACSP50_0303	1592.99	0.470132
	ACSP50_7337	110.401	0.469864
	ACSP50_7241	666.556	0.469779
	ACSP50_0464	2803	0.469449
	ACSP50_4740	119.971	0.469281
	ACSP50_1828	445.399	0.469224
	ACSP50_3726	583.427	0.469004
	ACSP50_0634	160.774	0.468979
	ACSP50_5576	41.8872	0.468688
	ACSP50_7614	2020.12	0.4685
	ACSP50_0895	302.326	0.468192
	ACSP50_6844	1647.32	0.467732
	ACSP50_8392	2186.3	0.466904
	ACSP50_7387	635.281	0.466175
	ACSP50_4311	45.4109	0.465958
	ACSP50_4720	200.056	0.465927
	ACSP50_1605	2568.59	0.465812
	ACSP50_7646	80.168	0.465686
	ACSP50_0593	194.01	0.465441
	ACSP50_7615	159.252	0.465412
	ACSP50_4909	99.3084	0.465026
	ACSP50_6716	584.386	0.464469
	ACSP50_1552	1624.06	0.464452
	ACSP50_6433	2348.87	0.463624
	ACSP50_6607	1085.56	0.463271
	ACSP50_0846	1521.26	0.463255
	ACSP50_5560	262.002	0.463245
	ACSP50_8393	1705.58	0.461921
	ACSP50_1923	23.7477	0.461889
	ACSP50_6106	23.7477	0.461889
	ACSP50_7775	1955.36	0.460577
	ACSP50_4260	103.833	0.460571
	ACSP50_6727	1913.04	0.460099
	ACSP50_8124	1278.88	0.458927
	ACSP50_6522	133.544	0.458304
	ACSP50_1246	1198.28	0.458008
	ACSP50_5754	59.5057	0.457911
	ACSP50_1952	4167.83	0.457878
	ACSP50_1931	205.06	0.457281
	ACSP50_5330	140.592	0.456847
	ACSP50_6731	1028.01	0.456631
	ACSP50_6547	7995.94	0.456543
	ACSP50_7170	7079.81	0.456514
	ACSP50_0568	40.3653	0.456489
	ACSP50_4167	40.3653	0.456489
	ACSP50_1227	1533.15	0.45589
	ACSP50_3747	76.1232	0.455805
	ACSP50_4225	134.545	0.455777
	tetR	53.4592	0.455581
	ACSP50_1654	30.7951	0.455397
	ACSP50_0115	830.564	0.4552
	fliJ	21.2249	0.453941
	ACSP50_8402	3412.1	0.453845
	ACSP50_0485	184.398	0.453611
	ACSP50_0658	1226.38	0.453559
	ACSP50_2299	16052.3	0.45327
	ACSP50_6323	1708.33	0.453186
	ACSP50_2945	2782.03	0.45303
	ACSP50_2226	11.6547	0.452698
	ACSP50_6063	11.6547	0.452698
	ACSP50_1414	129.5	0.45202
	ACSP50_3266	198.493	0.451833
	ACSP50_1920	408.996	0.451454
	ACSP50_1719	64.0302	0.451448
	ACSP50_3991	93.7417	0.450912
	ACSP50_3516	24.7486	0.450868
	ACSP50_1546	1358.24	0.449833
	ACSP50_5855	84.1715	0.449774
	ACSP50_2662	410.997	0.449762
	ACSP50_5257	1110.98	0.449739
	ACSP50_2760	401.427	0.449474
	ACSP50_7779	8619.8	0.449031
	ACSP50_2704	550.985	0.448924
	ACSP50_4499	398.904	0.448797
	ACSP50_4487	57.9837	0.448685
	ACSP50_4534	154.165	0.448299
	ACSP50_0582	91.2188	0.448193
	ACSP50_8046	357.1	0.447612
	ACSP50_0870	4354.89	0.447467
	ACSP50_5367	5.60816	0.447311
	ACSP50_5746	5.60816	0.447311
	ACSP50_6079	5.60816	0.447311
	ACSP50_2829	400.906	0.447076
	ACSP50_0467	135.025	0.446468
	ACSP50_6644	2682	0.446349
	ACSP50_5633	68.5548	0.445746
	ACSP50_3481	268.966	0.445653
	ACSP50_8196	178.831	0.445559
	ACSP50_8093	3557.12	0.445528
	ACSP50_2937	276.014	0.445202
	ACSP50_4089	72.0784	0.44494
	ACSP50_2057	976.433	0.44471
	ACSP50_1856	136.026	0.44405
	ACSP50_0748	38.8433	0.443517
	ACSP50_4375	270.968	0.443155
	ACSP50_5176	15962.7	0.44286
	ACSP50_7485	4959.75	0.442769
	ACSP50_4397	22.2257	0.44226
	ACSP50_5932	22.2257	0.44226
	ACSP50_5202	545.377	0.441969
	ACSP50_3569	66.0319	0.441942
	ACSP50_7395	2804.64	0.441878
	ACSP50_2137	25.7494	0.440505
	ACSP50_3173	25.7494	0.440505
	ACSP50_7075	25.7494	0.440505
	ACSP50_7710	178.31	0.440299
	ACSP50_0815	9.13184	0.439185
	ACSP50_3671	9.13184	0.439185
	ACSP50_4449	9.13184	0.439185
	ACSP50_8342	9.13184	0.439185
	ACSP50_1331	141.551	0.439033
	ACSP50_6651	1235.62	0.438728
	ACSP50_2872	441.627	0.438688
	ACSP50_0942	182.835	0.438268
	ACSP50_5434	32.7968	0.438026
	ACSP50_5975	388.251	0.437691
	ACSP50_1582	487.435	0.437654
	ACSP50_0883	2457.03	0.437594
	ACSP50_4125	340.921	0.437178
	ACSP50_5644	142.552	0.436768
	ACSP50_4181	39.8442	0.436353
	ACSP50_4376	341.922	0.436206
	ACSP50_4605	115.364	0.436144
	ACSP50_7868	544.815	0.436002
	ACSP50_7718	2224.86	0.435975
	ACSP50_3937	12.6555	0.435446
	ACSP50_1743	46.8915	0.435145
	ACSP50_6939	91.6986	0.434909
	ACSP50_3812	405.348	0.434871
	ACSP50_4040	147.077	0.434373
	ACSP50_1918	57.4626	0.433852
	ACSP50_5128	16.1792	0.43342
	ACSP50_0056	903.23	0.43302
	ACSP50_1312	133.983	0.432689
	ACSP50_5408	75.081	0.43246
	ACSP50_0149	4045.6	0.432246
	ACSP50_1428	19.7029	0.43217
	ACSP50_4202	19.7029	0.43217
	ACSP50_5512	155.125	0.432013
	ACSP50_4769	489.395	0.431631
	ACSP50_0754	1325.07	0.431519
	ACSP50_5061	23.2266	0.431334
	ACSP50_6556	23.2266	0.431334
	ACSP50_8057	23.2266	0.431334
	ACSP50_2609	361.021	0.431279
	sdhC	4953.19	0.431243
	ACSP50_4875	591.582	0.430926
	ACSP50_0664	884.569	0.430911
	ACSP50_3144	26.7503	0.430741
	ACSP50_3774	351.45	0.43046
	ACSP50_5893	33.7976	0.429964
	ACSP50_3061	37.3213	0.429697
	ACSP50_5883	3.08533	0.429592
	ACSP50_0366	5619.53	0.429328
	ACSP50_2330	398.259	0.429305
	ACSP50_2418	852.815	0.428347
	ACSP50_2745	111.319	0.428167
	ACSP50_2481	125.413	0.428089
	ACSP50_0067	453.116	0.427655
	ACSP50_8376	1622.98	0.427537
	ACSP50_7066	714.87	0.427137
	ACSP50_7239	663.015	0.426617
	ACSP50_7238	822.582	0.426387
	ACSP50_4874	1056.15	0.426318
	ACSP50_8316	398.739	0.426052
	ACSP50_1900	484.308	0.42563
	ACSP50_6615	275.41	0.425431
	cobN	6998.35	0.425422
	ACSP50_5565	435.977	0.424683
	ACSP50_7400	9146.59	0.424678
	ACSP50_1162	166.176	0.424155
	ACSP50_7699	162.652	0.424087
	ACSP50_2709	137.986	0.423522
	ACSP50_1911	48.8932	0.423376
	ACSP50_5674	120.368	0.422988
	ACSP50_4147	41.8459	0.422886
	ACSP50_0465	6465.99	0.422746
	ACSP50_3771	34.7985	0.422279
	ACSP50_6067	6.60901	0.422027
	ACSP50_3791	95.702	0.421944
	ACSP50_6531	92.1783	0.421755
	ACSP50_2478	146.034	0.421587
	ACSP50_4254	594.502	0.421578
	ACSP50_8321	236.128	0.421047
	ACSP50_2878	1772.77	0.420656
	ACSP50_8262	1676.63	0.420462
	ACSP50_2680	10.1327	0.420043
	ACSP50_5430	503.887	0.419888
	ACSP50_2123	13.6564	0.419865
	ACSP50_4197	110.798	0.419864
	ACSP50_4116	283.938	0.419835
	ACSP50_5271	359.937	0.419615
	ACSP50_1491	9123.1	0.419521
	nuoF	313.128	0.419499
	ACSP50_4764	428.889	0.419342
	ACSP50_1130	295.51	0.419038
	ACSP50_7169	291.986	0.418939
	ACSP50_6698	274.368	0.418407
	ACSP50_0460	6130.78	0.418334
	ACSP50_1394	520.984	0.418258
	ACSP50_6260	89.6555	0.418248
	ACSP50_6772	372.51	0.418138
	ACSP50_4105	227.559	0.418012
	gltD	8021.63	0.417933
	ACSP50_0016	46.3704	0.417209
	ACSP50_7848	3546.69	0.416056
	ACSP50_7378	18002.4	0.415949
	ACSP50_6262	265.798	0.415713
	ACSP50_7070	3118.36	0.415443
	ACSP50_1064	1404.7	0.415128
	ACSP50_3666	90.6563	0.415011
	ACSP50_4697	17841.3	0.414324
	ACSP50_0334	2219.47	0.414298
	ACSP50_5441	230.562	0.413981
	ACSP50_6797	179.228	0.413819
	ACSP50_4609	223.514	0.413571
	ACSP50_0325	54.4186	0.413221
	ACSP50_6920	1631.61	0.413003
	ACSP50_4440	28.752	0.412813
	ACSP50_4855	28.752	0.412813
	ACSP50_2617	1151	0.412424
	ACSP50_7897	69.5142	0.411687
	ACSP50_7047	1330.62	0.410983
	ACSP50_4970	65.9905	0.410954
	ACSP50_6470	644.71	0.410885
	ACSP50_6925	103.229	0.410489
	ACSP50_5713	745.855	0.410478
	ACSP50_0307	1727.15	0.410366
	ACSP50_3540	62.4669	0.41015
	ACSP50_5056	155.563	0.409841
	ACSP50_6046	174.183	0.409824
	ydfJ_5	2479.45	0.409688
	qcrB	41241.7	0.409615
	ACSP50_0916	2.08447	0.409601
	ACSP50_4119	2.08447	0.409601
	ACSP50_4250	2.08447	0.409601
	ACSP50_4326	2.08447	0.409601
	ACSP50_4556	2.08447	0.409601
	ACSP50_5903	2.08447	0.409601
	ACSP50_7303	2284.69	0.409332
	ACSP50_0816	77.5625	0.409308
	tetR	77.5625	0.409308
	ACSP50_8014	148.516	0.409052
	ACSP50_1369	865.098	0.40901
	ACSP50_7796	6489.52	0.408648
	ACSP50_0784	1651.11	0.408585
	ACSP50_2485	264.756	0.408406
	ACSP50_6685	784.574	0.408387
	ACSP50_1474	635.62	0.408082
	ACSP50_3992	122.849	0.407982
	ACSP50_2164	1134.3	0.407858
	ACSP50_1223	318.091	0.407466
	mtnN	51.8958	0.407191
	ACSP50_1528	228.518	0.406889
	ACSP50_1164	632.576	0.405925
	ACSP50_3160	233.043	0.405905
	ACSP50_8279	63.4677	0.405806
	nuoL	383.999	0.405767
	ACSP50_5960	14.6572	0.405713
	ACSP50_1622	425.762	0.405569
	ACSP50_3482	271.282	0.405304
	ureC	479.097	0.40525
	ACSP50_6545	1057.25	0.405197
	ACSP50_4433	445.382	0.405057
	ACSP50_3957	75.0396	0.404819
	ACSP50_4881	294.426	0.404813
	ACSP50_4992	59.944	0.404709
	ACSP50_7149	1717.9	0.403946
	ACSP50_6709	1111.07	0.403903
	gmhB	940.493	0.403851
	ACSP50_6601	56.4203	0.403497
	ACSP50_0938	276.808	0.403415
	ACSP50_5574	11.1336	0.403083
	ACSP50_7603	11.1336	0.403083
	ACSP50_5399	26.2291	0.40241
	motA	26.2291	0.40241
	ACSP50_2254	79.5642	0.402225
	ACSP50_2913	823.732	0.402126
	ACSP50_7324	2148.54	0.402046
	ACSP50_7275	1538.71	0.401862
	ACSP50_0027	9111.11	0.401538
	ACSP50_7008	37.8011	0.401232
	ACSP50_2950	2257.69	0.401226
	ACSP50_2003	187.235	0.400867
	ACSP50_2120	7.60987	0.400468
	ACSP50_2677	7.60987	0.400468
	ACSP50_0913	4.08618	0.399969
	ACSP50_3197	4.08618	0.399969
	ACSP50_3426	4.08618	0.399969
	ACSP50_4128	4.08618	0.399969
	ACSP50_6714	4.08618	0.399969
	gsiA_3	4.08618	0.399969
	ACSP50_2053	1007.84	0.399554
	ACSP50_5262	19095.9	0.399503
	ACSP50_8114	7138.99	0.399381
	ACSP50_0151	2187.17	0.399327
	ACSP50_8332	257.667	0.399201
	cbtA	18288.7	0.398847
	ACSP50_2572	491.107	0.397837
	ACSP50_4439	53.8975	0.397268
	ACSP50_0120	2881.36	0.396812
	ACSP50_4723	19.1818	0.396684
	ACSP50_6201	1985.32	0.396643
	ACSP50_1733	6835.27	0.396634
	ACSP50_7602	754.217	0.396345
	ACSP50_8017	2432.54	0.395648
	ACSP50_6492	237.526	0.395546
	ACSP50_1077	6483.46	0.395472
	ACSP50_1700	947.896	0.395381
	ACSP50_6859	316.007	0.395107
	ACSP50_8156	191.238	0.39478
	ACSP50_1945	269.719	0.394482
	ACSP50_1722	477.492	0.394283
	ACSP50_0621	27.23	0.393865
	ACSP50_6249	243.052	0.393618
	ACSP50_7550	105.711	0.393513
	ACSP50_2326	15.6581	0.392789
	ACSP50_6776	263.673	0.392535
	ACSP50_1561	9093.53	0.392394
	ACSP50_8286	3432.48	0.392103
	ACSP50_0851	390.442	0.39202
	ACSP50_0308	1078.63	0.391629
	ACSP50_6432	2340.28	0.391014
	ACSP50_7127	51.3747	0.390521
	ACSP50_2359	23.7063	0.390415
	ACSP50_5939	23.7063	0.390415
	ACSP50_7581	1853.3	0.390366
	ACSP50_0981	130.856	0.390137
	ACSP50_2187	59.4229	0.389987
	ACSP50_5054	456.83	0.389966
	ACSP50_0048	13391.1	0.389589
	ACSP50_1633	214.862	0.389352
	ACSP50_2121	31.7545	0.389301
	ACSP50_2585	31.7545	0.389301
	lptB_3	31.7545	0.389301
	ACSP50_4496	75.5194	0.389249
	ACSP50_0002	7852.48	0.38896
	ACSP50_0055	650.988	0.388462
	ACSP50_8013	107.712	0.388415
	ACSP50_0749	12.1344	0.387903
	ACSP50_4083	12.1344	0.387903
	ACSP50_4406	12.1344	0.387903
	ACSP50_6036	12.1344	0.387903
	ACSP50_8162	2141.95	0.387805
	ACSP50_0965	1069.5	0.387641
	ACSP50_6348	2694.76	0.387346
	ACSP50_7609	5003.12	0.387205
	ACSP50_6893	144.43	0.386961
	ACSP50_5144	642.419	0.386931
	ACSP50_4930	502.075	0.386808
	ACSP50_1554	20.1826	0.386197
	ACSP50_3969	20.1826	0.386197
	ACSP50_6764	20.1826	0.386197
	ycjO_2	20.1826	0.386197
	ACSP50_8378	36.2791	0.385691
	ACSP50_1363	572.987	0.385506
	ACSP50_2517	10590.9	0.385481
	ACSP50_2396	508.602	0.385402
	ACSP50_8339	193.72	0.385374
	ACSP50_3086	121.286	0.384851
	ACSP50_4929	121.286	0.384851
	ACSP50_5029	352.162	0.384592
	ACSP50_2173	506.079	0.384553
	ACSP50_7802	1020.64	0.384464
	ACSP50_0430	688.665	0.384399
	ACSP50_4261	162.528	0.38351
	mutX_2	109.714	0.383489
	ACSP50_7634	969.311	0.382883
	ACSP50_5347	77.5211	0.382466
	ACSP50_3003	8.61072	0.38187
	ACSP50_3663	8.61072	0.38187
	ACSP50_4473	8.61072	0.38187
	ACSP50_3711	98.1421	0.381835
	ACSP50_0383	573.947	0.381031
	ACSP50_3211	16.6589	0.380972
	ACSP50_1904	45.3282	0.380337
	ACSP50_0523	567.9	0.379969
	ACSP50_2792	2216.58	0.379614
	ACSP50_1327	78.5219	0.379191
	ACSP50_3021	91.0947	0.378624
	ACSP50_8119	3429.13	0.378489
	ACSP50_1877	447.177	0.378282
	ACSP50_3289	318.926	0.378224
	ACSP50_8357	8251.8	0.378076
	ACSP50_3821	319.927	0.377367
	ACSP50_5964	41.8045	0.377097
	ACSP50_1791	30992	0.376812
	ACSP50_3400	21.1835	0.376436
	ACSP50_1191	2126.92	0.376209
	ACSP50_4117	33.7563	0.375497
	ACSP50_0108	46850.9	0.37504
	ACSP50_3180	5.08704	0.374918
	ACSP50_2821	377.746	0.374584
	ACSP50_0182	1364.95	0.374278
	ACSP50_1627	13.1353	0.374268
	ACSP50_2653	13.1353	0.374268
	ACSP50_1225	676.969	0.374009
	ctaD	27597.3	0.37389
	ACSP50_4484	25.708	0.373289
	ACSP50_5483	282.689	0.373238
	ACSP50_6674	3624.88	0.37229
	ACSP50_6783	1079.26	0.372176
	ACSP50_6388	850.945	0.372122
	ACSP50_7036	114.718	0.371875
	ACSP50_4987	203.728	0.371783
	ACSP50_1585	292.739	0.371752
	ACSP50_1483	42.8053	0.371654
	ACSP50_0958	237.923	0.371449
	nuoH	284.69	0.371352
	ACSP50_6594	2298.21	0.371118
	ACSP50_1671	4884.99	0.370874
	ACSP50_0441	246.972	0.370843
	yjeH	246.972	0.370843
	ACSP50_7623	1179.8	0.370447
	ACSP50_1464	128.292	0.370131
	ACSP50_8104	1092.79	0.36985
	ACSP50_7173	171.536	0.369188
	ACSP50_6186	103.146	0.369094
	ACSP50_7464	724.175	0.368871
	ACSP50_3488	133.817	0.36771
	ACSP50_3829	249.975	0.367662
	ACSP50_6211	5219.52	0.366707
	ACSP50_2726	104.147	0.366682
	ACSP50_1328	5995.38	0.366565
	ACSP50_4814	411.378	0.366212
	ACSP50_6656	2190.9	0.36596
	ACSP50_2949	754.804	0.365585
	ACSP50_2075	69.9526	0.365563
	ACSP50_7218	9.61158	0.365527
	ACSP50_5542	48.3307	0.365423
	ACSP50_8128	1189.24	0.36537
	ACSP50_6836	7086.88	0.365297
	ACSP50_2180	760.33	0.365169
	ACSP50_3746	74.4771	0.364942
	ACSP50_6822	100.624	0.364728
	ACSP50_4574	179.063	0.364476
	ACSP50_3953	262.026	0.364213
	ACSP50_0264	31.2334	0.364031
	ACSP50_1739	25796.6	0.363286
	ACSP50_7771	2298.88	0.362956
	ACSP50_0862	2478.38	0.362954
	ACSP50_7546	1519.01	0.362308
	ACSP50_7010	294.699	0.362297
	ACSP50_0306	457.103	0.362277
	pel_2	70.9534	0.362191
	ACSP50_2610	922.692	0.362169
	ACSP50_8291	1450.62	0.361976
	ACSP50_1832	6086.86	0.361559
	ACSP50_3348	119.723	0.361166
	ACSP50_1625	975.465	0.360962
	nuoM	402.287	0.360832
	ACSP50_1532	2988.61	0.360794
	ACSP50_1046	800.488	0.360489
	ACSP50_4528	522.448	0.360326
	ACSP50_8277	137.821	0.360314
	ACSP50_1884	53.8561	0.3603
	ACSP50_0150	6308.43	0.360202
	ACSP50_4456	368.093	0.360056
	ACSP50_0243	18.6607	0.359961
	ACSP50_5548	18.6607	0.359961
	ACSP50_1696	155.919	0.35965
	ACSP50_7177	1702.96	0.35964
	ACSP50_0985	116.199	0.3593
	ACSP50_3302	23.1852	0.358816
	ACSP50_3804	23.1852	0.358816
	ACSP50_5020	85.5279	0.35822
	ACSP50_3719	290.654	0.358101
	ACSP50_4041	27.7097	0.358035
	ACSP50_7852	1567.66	0.357808
	ACSP50_4111	250.934	0.35769
	ACSP50_6683	255.459	0.357632
	ACSP50_2385	179.542	0.357609
	ACSP50_2174	416.341	0.357584
	ACSP50_1883	32.2343	0.357511
	ACSP50_1902	108.151	0.357445
	ACSP50_7989	1355.48	0.357408
	ACSP50_1376	475.16	0.357186
	ACSP50_6894	36.7588	0.357091
	ACSP50_5854	41.2834	0.356779
	ACSP50_7392	9387.88	0.356707
	ACSP50_3955	1900.43	0.356253
	zwf	17546.8	0.356106
	ACSP50_1893	198.641	0.356061
	ACSP50_0865	63.9061	0.355893
	ACSP50_8399	1709.84	0.354518
	ACSP50_5055	711.916	0.354094
	ACSP50_7700	6.08789	0.354053
	ACSP50_4610	422.346	0.353951
	ACSP50_4448	368.051	0.353901
	ACSP50_8383	263.987	0.353748
	ACSP50_0642	3562.34	0.353615
	ACSP50_5443	209.692	0.353613
	ACSP50_1709	917.522	0.353585
	ACSP50_1083	1108.55	0.353477
	ACSP50_6238	164.447	0.353437
	ACSP50_8266	1418.22	0.353296
	ACSP50_3201	132.775	0.35325
	ACSP50_1268	78.4805	0.352647
	ACSP50_7341	78.4805	0.352647
	ACSP50_1584	3914.17	0.35256
	ACSP50_7353	3348.08	0.351958
	ACSP50_2739	256.939	0.351794
	ACSP50_3585	819.463	0.351631
	ACSP50_6730	142.825	0.351619
	ACSP50_4100	120.202	0.351156
	ACSP50_3794	10.6124	0.351066
	ACSP50_4401	10.6124	0.351066
	ACSP50_4602	10.6124	0.351066
	ACSP50_1834	115.678	0.351044
	ACSP50_5439	111.153	0.350923
	ACSP50_2468	15.137	0.350544
	ACSP50_5217	704.828	0.350118
	ACSP50_4822	1212.54	0.349748
	ACSP50_2969	79.4814	0.349747
	ACSP50_7991	1958	0.349248
	ACSP50_2231	70.4323	0.349246
	ACSP50_7367	222.745	0.349184
	ACSP50_6679	121.203	0.349182
	ACSP50_2932	297.139	0.348738
	opcA	6638.84	0.348156
	ACSP50_2738	557.519	0.348118
	dppE	56463.3	0.347762
	ACSP50_3036	363.485	0.34765
	ACSP50_4082	205.647	0.347576
	ACSP50_5200	656.538	0.347489
	ACSP50_3537	270.993	0.347299
	ACSP50_8083	574.096	0.346967
	ACSP50_6708	4040.44	0.346883
	ACSP50_4429	393.635	0.34624
	ACSP50_3193	552.474	0.346225
	ACSP50_2869	632.393	0.346026
	ACSP50_0040	412.734	0.345993
	ACSP50_4343	193.075	0.345883
	ACSP50_0003	18763.6	0.344493
	ACSP50_3240	528.329	0.344422
	ACSP50_5386	109.631	0.34434
	ACSP50_7842	53.335	0.343785
	ACSP50_5431	369.49	0.343667
	ACSP50_2582	195.076	0.343438
	ACSP50_6744	166.928	0.34317
	ACSP50_4003	342.343	0.342847
	ACSP50_6361	1371.21	0.342598
	ACSP50_8269	5482.15	0.342527
	ACSP50_6785	110.632	0.342267
	ACSP50_2823	172.454	0.342087
	ACSP50_3842	44.2859	0.342066
	ACSP50_7181	1288.77	0.342054
	ACSP50_3749	125.207	0.341645
	ACSP50_3150	182.504	0.34138
	ACSP50_4457	311.672	0.340948
	ptsI	793.672	0.340929
	ACSP50_6575	97.0585	0.340737
	ACSP50_7225	6676.65	0.340618
	ACSP50_1152	207.128	0.340463
	ACSP50_2682	16.1378	0.340185
	ACSP50_8364	3893.2	0.34018
	ACSP50_0291	2.56421	0.340175
	ACSP50_2593	2.56421	0.340175
	ACSP50_3181	2.56421	0.340175
	ACSP50_3695	2.56421	0.340175
	ACSP50_3932	2.56421	0.340175
	ACSP50_0024	801.199	0.340099
	ACSP50_5789	504.664	0.33995
	ACSP50_7649	5414.51	0.339575
	ACSP50_4367	1762.64	0.338924
	ACSP50_0387	454.894	0.338396
	ACSP50_1186	8038.88	0.338288
	ACSP50_4226	11.6133	0.338159
	ACSP50_5817	11.6133	0.338159
	macB_3	11.6133	0.338159
	ACSP50_4700	271.952	0.338145
	ACSP50_1651	127.208	0.338043
	ACSP50_7534	790.107	0.337643
	ACSP50_2071	108.109	0.337605
	ACSP50_8011	108.109	0.337605
	ACSP50_1076	3514.05	0.33727
	ACSP50_6210	5280.09	0.337153
	ACSP50_7532	2591.82	0.336984
	ACSP50_8350	608.166	0.336912
	ACSP50_5390	7.08875	0.336407
	ACSP50_2519	1072.03	0.336261
	ACSP50_5697	26.1878	0.33621
	ACSP50_2527	269.429	0.336146
	ACSP50_3690	55.3367	0.336079
	ACSP50_1304	2246.51	0.336049
	ACSP50_7073	1238.87	0.335986
	ACSP50_4931	4907.03	0.335486
	tlyA	1047.88	0.335117
	ACSP50_6816	50.8122	0.334725
	ACSP50_5000	432.751	0.334681
	ACSP50_3445	987.061	0.334464
	ACSP50_6661	561.399	0.334131
	ACSP50_5314	60.8621	0.333788
	ACSP50_2975	360.88	0.33366
	ACSP50_5209	5425.46	0.333294
	ACSP50_5324	308.107	0.332667
	ACSP50_0119	164.885	0.332659
	ACSP50_5861	164.885	0.332659
	ACSP50_1545	402.08	0.332592
	ACSP50_4419	91.0119	0.332186
	treY	6981.68	0.332142
	ACSP50_7675	1333.76	0.332095
	ACSP50_7271	1568.44	0.331802
	ACSP50_2995	41.7631	0.331321
	ACSP50_6359	41.7631	0.331321
	ACSP50_2161	185.986	0.33103
	ACSP50_4400	17.1387	0.330659
	ACSP50_4535	17.1387	0.330659
	ACSP50_4580	201.561	0.3303
	ACSP50_5263	9119.63	0.33024
	ACSP50_2264	502.059	0.329772
	ACSP50_3903	102.063	0.329733
	ACSP50_1165	2193.49	0.329639
	ACSP50_5758	27.1886	0.329527
	ACSP50_6782	608.083	0.329389
	ACSP50_3899	37.2386	0.329129
	ACSP50_5777	47.2885	0.328947
	ACSP50_7103	2603.5	0.328771
	ACSP50_2948	1431.66	0.328234
	ACSP50_1792	33375.5	0.327922
	ACSP50_1871	199.038	0.32753
	ACSP50_7544	422.139	0.327022
	ACSP50_2717	467.864	0.326932
	ACSP50_5183	736.689	0.326768
	ACSP50_0571	32.714	0.326478
	ACSP50_3460	32.714	0.326478
	ACSP50_3644	32.714	0.326478
	ACSP50_8136	8299.44	0.326221
	ACSP50_2162	149.79	0.325733
	ACSP50_2735	760.793	0.325621
	ACSP50_5717	94.0145	0.325318
	ACSP50_6378	119.64	0.325062
	ACSP50_5088	73.9146	0.324542
	ACSP50_6324	73.9146	0.324542
	ACSP50_0570	273.391	0.32453
	ACSP50_4183	1589.33	0.324352
	treX	10694.3	0.323975
	ACSP50_5440	438.194	0.323964
	ACSP50_0461	6856.04	0.323887
	ACSP50_2546	156.316	0.323739
	ACSP50_2531	238.717	0.323488
	ACSP50_2741	53.8148	0.32333
	ACSP50_3209	28.1895	0.32321
	ACSP50_6178	28.1895	0.32321
	ACSP50_3993	218.617	0.323034
	ACSP50_3272	1.56335	0.322924
	ACSP50_7894	2899.14	0.322411
	ACSP50_1687	6317.7	0.322033
	ACSP50_0590	59.3401	0.322012
	ACSP50_1658	552.225	0.321397
	ACSP50_2848	8.08961	0.32125
	ACSP50_2903	8.08961	0.32125
	ACSP50_3632	8.08961	0.32125
	ACSP50_5682	8.08961	0.32125
	ACSP50_6052	8.08961	0.32125
	ACSP50_0340	9042.78	0.321149
	ACSP50_7900	319.596	0.320867
	ACSP50_2304	262.82	0.320527
	ACSP50_8102	262.82	0.320527
	ACSP50_0372	117.117	0.320389
	ACSP50_7953	581.854	0.319992
	ACSP50_1515	326.123	0.319979
	ACSP50_6237	122.642	0.319851
	ACSP50_1330	713.984	0.319484
	ACSP50_3530	23.6649	0.319085
	ACSP50_3326	133.693	0.318901
	ACSP50_1673	4551.88	0.318813
	ACSP50_5171	60.341	0.31878
	ACSP50_1794	14009.1	0.318287
	ACSP50_6988	381.377	0.31823
	ACSP50_2368	2286.49	0.318169
	ACSP50_4884	65.8664	0.317917
	dagK_3	456.73	0.31742
	ACSP50_0944	29.1903	0.317231
	ACSP50_2649	29.1903	0.317231
	hpxO_6	50.2911	0.317156
	ACSP50_7622	1012.88	0.31705
	ACSP50_2799	241.199	0.316579
	ACSP50_3732	3.56506	0.316541
	ACSP50_4043	3.56506	0.316541
	ACSP50_7442	3.56506	0.316541
	ACSP50_1895	151.27	0.316343
	ACSP50_7871	3059.08	0.316341
	ACSP50_1553	3912.12	0.316115
	ACSP50_2549	13.615	0.316052
	ACSP50_5388	13.615	0.316052
	ACSP50_5568	13.615	0.316052
	ACSP50_6895	13.615	0.316052
	ACSP50_6973	13.615	0.316052
	ACSP50_0875	927.952	0.315875
	ACSP50_6198	571.763	0.315844
	ACSP50_1270	221.099	0.315527
	ACSP50_3584	66.8673	0.314996
	ACSP50_4995	66.8673	0.314996
	ACSP50_1760	602.392	0.314396
	ACSP50_1559	1239.9	0.314323
	ACSP50_3055	136.696	0.31432
	ACSP50_4253	297.453	0.314245
	ACSP50_3876	1000.26	0.314029
	ACSP50_4856	19.1404	0.313724
	ACSP50_3956	185.423	0.313722
	ACSP50_5498	83.4434	0.313647
	ACSP50_3922	51.2919	0.313488
	ACSP50_2907	497.89	0.313293
	ACSP50_8110	282.879	0.313129
[truncated: 5,399 more rows]

## Sheet: sign. diff. transcribed genes
Feature	Annotation	baseMean	log2 (fold-change)	p-value	COG	class	comment	Spalte2
ACSP50_0042	hypothetical protein	788.973	-2.29466	0.0061473	S			Function unknown (COG S)
ACSP50_0065	pyridoxamine 5'-phosphate oxidase	857.731	2.00437	0.0144038	H	M	vitamine B6 (pyridoxine) metabolism	Coenzyme transport and metabolism (COG H)
ACSP50_0072	butyryl-CoA dehydrogenase	5811.71	1.74708	0.0280371	I	M	butanoate metabolism	Lipid transport and metabolism (COG I)
ACSP50_0081	hypothetical protein	1935.7	1.90013	0.0188163	S			Function unknown (COG S)
ACSP50_0157	serine/threonine protein kinase	74.8559	-1.87755	0.0264307	T	S		Signal transduction mechanisms (COG T)
ACSP50_0161	manganese ABC transporter	586.5	-1.74288	0.0299039	R		transport	General function prediction only (COG R)
ACSP50_0166	permease	218.324	-1.6905	0.0372206	R		transport	General function prediction only (COG R)
ACSP50_0208	hypothetical protein	3632.11	-2.479	0.00333596	S			Function unknown (COG S)
ACSP50_0219	hypothetical protein	687.648	-2.30555	0.00597967	S			Function unknown (COG S)
ACSP50_0249	hypothetical protein	716.238	2.50504	0.00317649	S			Function unknown (COG S)
ACSP50_0250	glycosyl transferase	173.896	2.03974	0.0147789	G	M	cluster ACSP50_0249-0253	Carbohydrate transport and metabolism (COG G)
ACSP50_0251	hypothetical protein	78.9616	2.16937	0.0110356	S			Function unknown (COG S)
ACSP50_0252	NAD-dependent dehydratase	185.699	1.80472	0.0281233	G	M	cluster ACSP50_0249-0253	Carbohydrate transport and metabolism (COG G)
ACSP50_0386	sodium-translocating pyrophosphatase	1004.5	-1.59484	0.0427726	P	M	transport	Inorganic ion transport and metabolism (COG P)
ACSP50_0424	PadR family transcriptional regulator	3342.71	-1.5644	0.045099	K	I	transcriptional regulator	Transcription (COG K)
ACSP50_0474	cysteine dioxygenase	72.2944	1.74534	0.03801	E	M	cysteine and methionine metabolism	Amino acid transport and metabolism (COG E)
ACSP50_0499	MFS transporter	10108.5	1.63804	0.037138	R		transport	General function prediction only (COG R)
ACSP50_0500	MarR family transcriptional regulator	3676.67	1.92084	0.0176157	K	I	transcriptional regulator	Transcription (COG K)
ACSP50_0503	chitinase	418.284	-1.97589	0.0162365	M	S	chitinase	Cell wall/membrane/envelope biogenesis (COG M)
ACSP50_0513	sialidase	1132.96	1.99811	0.0145184	G	M	degradation of sialic acids	Carbohydrate transport and metabolism (COG G)
ACSP50_0525 ahcY	S-adenosylhomocysteine hydrolase	41654.6	-1.88494	0.0192625	H	M		Coenzyme transport and metabolism (COG H)
ACSP50_0557	hypothetical protein	11392.4	-1.63697	0.0372255	S			Function unknown (COG S)
ACSP50_0558	RNA polymerase sigma24 factor	1689.93	-1.7913	0.0253176	J	I	translation	Translation, ribosomal structure and biogenesis (COG J)
ACSP50_0577	uncharacterized protein	613.048	-2.43797	0.00396693	S			Function unknown (COG S)
ACSP50_0583	hypothetical protein	394.95	-2.10188	0.0113753	S			Function unknown (COG S)
ACSP50_0587	transglycosylase	3660.44	-2.03214	0.0128994	G, R	M		Carbohydrate transport and metabolism (COG G)
ACSP50_0776	LuxR-family transcriptional regulator	692.554	-2.04184	0.0130738	K	I	transcriptional regulator	Transcription (COG K)
ACSP50_0825	endoglucanase	336.149	-1.94766	0.0178787	G, R	M		Carbohydrate transport and metabolism (COG G)
ACSP50_0896	hypothetical protein	819.746	-1.63238	0.0391754	S			Function unknown (COG S)
ACSP50_0950	cystathionine gamma-synthase	787.074	1.86726	0.0211306	E	M	methionine metabolism	Amino acid transport and metabolism (COG E)
ACSP50_1057	DNA primase	229.729	1.72328	0.0339733	L	I	replication	Replication, recombination and repair (COG L)
ACSP50_1137	secreted conserved protein	206.421	-1.95338	0.0184988	S			Function unknown (COG S)
ACSP50_1198	SARP family transcriptional regulator	473.264	2.06503	0.0124939	K	I	transcriptional regulator	Transcription (COG K)
ACSP50_1216	hypothetical protein	977.759	1.64228	0.0379401	S			Function unknown (COG S)
ACSP50_1234	MFS transporter	493.852	-1.66659	0.0368288	R		transport	General function prediction only (COG R)
ACSP50_1261	uncharacterized protein	658.301	-2.29685	0.00615442	S			Function unknown (COG S)
ACSP50_1341	acyltransferase	804.906	-1.74091	0.0295937	R			General function prediction only (COG R)
ACSP50_1351 cbiO	ABC transporter ATP-binding protein	5491.59	1.73486	0.0289646	R		transport	General function prediction only (COG R)
ACSP50_1373	hypothetical protein	43.8217	-1.91308	0.0251165	S			Function unknown (COG S)
ACSP50_1413	hypothetical protein	63.3009	-1.79896	0.0336192	S			Function unknown (COG S)
ACSP50_1487	hypothetical protein	2171.71	-1.60828	0.0405917	S			Function unknown (COG S)
ACSP50_1570	hypothetical protein	984.313	-1.75263	0.0284741	S			Function unknown (COG S)
ACSP50_1637	HNH endonuclease	481.295	-2.03971	0.0134246	F	M		Nucleotide transport and metabolism (COG F)
ACSP50_1638	serine hydrolase	930.283	-1.84416	0.0223483	E	M		Amino acid transport and metabolism (COG E)
ACSP50_1639	mandelate racemase	370.541	-1.94163	0.0180335	R			General function prediction only (COG R)
ACSP50_1663	chromosome partition protein smc	222.723	1.78351	0.0291042	B	I	replication	Chromatin structure and dynamics (COG B)
ACSP50_1664	hypothetical protein	390.39	1.83524	0.02401	S			Function unknown (COG S)
ACSP50_1665	DNA repair protein	264.958	1.78445	0.0284885	L	I	DNA-repair	Replication, recombination and repair (COG L)
ACSP50_1833	uncharacterized protein	413.305	-1.65016	0.0388814	S			Function unknown (COG S)
ACSP50_1891	response regulator receiver domain protein	257.786	-1.79052	0.0281257	T	S		Signal transduction mechanisms (COG T)
ACSP50_1987	hypothetical protein	156.511	-1.98378	0.0175918	S			Function unknown (COG S)
ACSP50_2049	pyridoxamine 5'-phosphate oxidase	410.29	1.55119	0.0499333	H	M	vitamine B6 (pyridoxine) metabolism	Coenzyme transport and metabolism (COG H)
ACSP50_2062	sensor-like histidine kinase	344.882	-2.43639	0.00412215	T	S		Signal transduction mechanisms (COG T)
ACSP50_2063	dynein regulation protein LC7	113.781	-2.3167	0.00660778	N	S	motility	Cell motility (COG N)
ACSP50_2065	ATP-binding protein	189.596	-2.33384	0.00601435	R			General function prediction only (COG R)
ACSP50_2086	peptidase M14	57.5026	-1.77423	0.0364357	E, R	M		Amino acid transport and metabolism (COG E)
ACSP50_2151	ATPase central domain-containing protein	49.4544	-2.06375	0.0151128	R			General function prediction only (COG R)
ACSP50_2152	translation initiation factor IF-2	68.6853	-2.19495	0.0100805	J	I	translation	Translation, ribosomal structure and biogenesis (COG J)
ACSP50_2167	uncharacterized protein	55.0212	-1.84232	0.0303771	S			Function unknown (COG S)
ACSP50_2168	restriction endonuclease subunit M	127.057	-1.67199	0.0420118	S, V			Function unknown (COG S), Defense mechanism (COG V)
ACSP50_2197	uncharacterized protein	414.545	-1.85862	0.022451	S			Function unknown (COG S)
ACSP50_2215	activator of HSP90 ATPase	6206.65	2.35421	0.00492801	O	S	chaperone	Post-translational modification, protein turnover, and chaperones (COG O)
ACSP50_2216	ArsR family transcriptional regulator	6958.21	2.56515	0.00251952	K	I	transcriptional regulator	Transcription (COG K)
ACSP50_2217	NADPH:quinone reductase	2971.47	2.60424	0.00225417	C	M	cofactor of respiratory chain	Energy production and conversion (COG C)
ACSP50_2218	transcriptional regulator	3990.23	1.81394	0.0235407	K	I	transcriptional regulator	Transcription (COG K)
ACSP50_2228 gshA_1	Glutamate--cysteine ligase GshA	51.7394	1.78639	0.0356938	H	M	cysteine and methionine metabolism	Coenzyme transport and metabolism (COG H)
ACSP50_2278	IclR family transcriptional regulator	39.5868	-1.72042	0.043807	K	I	transcriptional regulator	Transcription (COG K)
ACSP50_2313	monooxygenase	478.515	1.68603	0.0350908	R			General function prediction only (COG R)
ACSP50_2319	hypothetical protein	73.8965	-1.86844	0.02716	S			Function unknown (COG S)
ACSP50_2382	membrane protein	1379.17	-1.5603	0.0462435	S, M			Function unknown (COG S)
ACSP50_2384	laminin subunit alpha-2	2897.41	-1.80676	0.0240845	W	S		Extracellular structure (COG W)
ACSP50_2432	chromosome segregation protein SMC	652.256	-2.00172	0.0146947	D	S		Cell cycle control, cell division, chromosome partitioning (COG D)
ACSP50_2445	peptide ABC transporter	496.184	1.85533	0.0223653	E	M	transport	Amino acid transport and metabolism (COG E)
ACSP50_2448	ABC transporter ATP-binding protein	58.8695	1.70109	0.0440851	R		transport	General function prediction only (COG R)
ACSP50_2449	FMNH2-utilizing oxygenase	69.2091	1.74821	0.0379843	R			General function prediction only (COG R)
ACSP50_2465	transcriptional regulator	325.805	1.91368	0.0196869	K	I	transcriptional regulator	Transcription (COG K)
ACSP50_2470	ABC transporter permease	110.964	1.78399	0.032014	R		transport	General function prediction only (COG R)
ACSP50_2471	glycine/betaine ABC transporter substrate-binding protein	245.082	2.16626	0.00980835	G	M	transport	Carbohydrate transport and metabolism (COG G)
ACSP50_2472	ABC transporter	34.1869	1.71255	0.044979	R		transport	General function prediction only (COG R)
ACSP50_2473	diguanylate cyclase	660.551	1.96104	0.0164547	T	S	malL operon, second messenger	Signal transduction mechanisms (COG T)
ACSP50_2474 amlE	maltose-inducible alpha-glucosidase/maltase	12711.4	1.6618	0.0349117	G	M	malL operon	Carbohydrate transport and metabolism (COG G)
ACSP50_2475 amlR	purR/lacI-type transcriptional regulator	55.7324	-2.1175	0.0130339	E	M		Amino acid transport and metabolism (COG E)
ACSP50_2496	nitrite reductase large subunit	349.974	1.6918	0.0353785	C	M	nitrogen metabolism	Energy production and conversion (COG C)
ACSP50_2499	hypothetical protein	1374.98	-2.58975	0.00241985	S			Function unknown (COG S)
ACSP50_2566	glutathione/cysteine ABC transporter permease/ATPase	594.037	1.55211	0.0486919	E	M	transport	Amino acid transport and metabolism (COG E)
ACSP50_2583	uncharacterized protein	2457.09	-1.73514	0.0291828	S			Function unknown (COG S)
ACSP50_2613	hypothetical protein	732.483	-1.61116	0.0415475	S			Function unknown (COG S)
ACSP50_2629	hypothetical protein	183.863	1.89097	0.0222897	S			Function unknown (COG S)
ACSP50_2696	hypothetical protein	69.2478	-2.15814	0.0115187	S			Function unknown (COG S)
ACSP50_2707	antirepressor	28.3873	-1.76683	0.0377007	K	I	transcriptional regulator	Transcription (COG K)
ACSP50_2722	trigger factor Tig	484.133	-1.66698	0.0368382	O	S	chaperone	Post-translational modification, protein turnover, and chaperones (COG O)
ACSP50_2749	protein-L-isoaspartate O-methyltransferase	424.801	-2.22521	0.00784995	E	M		Amino acid transport and metabolism (COG E)
ACSP50_2768	coagulation factor 5/8 type domain-containing protein	171.093	-2.18583	0.00962545	S, V			Function unknown (COG S), Defense mechanism (COG V)
ACSP50_2769 phoD	Alkaline phosphatase D precursor	238.266	-1.82834	0.0256306	P	M		Inorganic ion transport and metabolism (COG P)
ACSP50_2808	extracellular protein	5151.56	-2.04071	0.0125514	S			Function unknown (COG S)
ACSP50_2883	hypothetical protein	2514.75	-2.30345	0.00581301	S			Function unknown (COG S)
ACSP50_2889	cytochrome ubiquinol oxidase subunit I	281.683	-1.63505	0.0417426	C	M		Energy production and conversion (COG C)
ACSP50_2890	hypothetical protein	39.504	-1.84774	0.0305299	S			Function unknown (COG S)
ACSP50_2971	peroxidase	111.978	-1.68408	0.0415438	R			General function prediction only (COG R)
ACSP50_2980	ABC transporter substrate-binding protein	533.864	2.4991	0.0032812	R		transport	General function prediction only (COG R)
ACSP50_2985	uncharacterized protein	236.024	1.75756	0.0309642	S			Function unknown (COG S)
ACSP50_3015	hypothetical protein	25.4261	-1.67887	0.0425574	S			Function unknown (COG S)
ACSP50_3016	hypothetical protein	190.556	-2.33585	0.00597306	S			Function unknown (COG S)
ACSP50_3022 rmlD	NAD(P)-dependent oxidoreductase	1948.06	2.17267	0.00865609	W	S	rml gene cluster	Extracellular structure (COG W)
ACSP50_3023 rmlB	dTDP-glucose 4;6-dehydratase	5118.03	2.07325	0.0114361	W	S	rml gene cluster	Extracellular structure (COG W)
ACSP50_3024 rmlA	glucose-1-phosphate thymidylyltransferase	1110.86	1.86589	0.0209407	W	S	rml gene cluster	Extracellular structure (COG W)
ACSP50_3025 rmlC	dTDP-4-dehydrorhamnose 3;5-epimerase	357.303	1.9191	0.019241	W	S	rml gene cluster	Extracellular structure (COG W)
ACSP50_3026	UDP-phosphate galactose phosphotransferase	993.054	1.70306	0.0324163	Q	M	putative novel NRPS cluster	Secondary metabolites biosynthesis, transport and catabolism (COG Q)
ACSP50_3027	UDP-glucose 6-dehydrogenase	803.6	1.69061	0.0337492	Q	M	putative novel NRPS cluster	Secondary metabolites biosynthesis, transport and catabolism (COG Q)
ACSP50_3039	polysaccharide biosynthesis protein	1327.94	2.17165	0.00875519	Q	M	putative novel NRPS cluster	Secondary metabolites biosynthesis, transport and catabolism (COG Q)
ACSP50_3040	family 2 glycosyl transferase	928.133	2.20014	0.0081325	Q	M	putative novel NRPS cluster	Secondary metabolites biosynthesis, transport and catabolism (COG Q)
ACSP50_3041	hypothetical protein	4205.53	2.16522	0.00876186	S			Function unknown (COG S)
ACSP50_3042	uncharacterized protein	11480.7	2.15117	0.00908199	S			Function unknown (COG S)
ACSP50_3043	glycosyl transferase family 2	1009.79	2.14379	0.00958248	Q	M	putative novel NRPS cluster	Secondary metabolites biosynthesis, transport and catabolism (COG Q)
ACSP50_3044	MFS transporter	146.111	1.84262	0.0262439	R		transport	General function prediction only (COG R)
ACSP50_3045	non-ribosomal peptide synthetase	2140.69	2.15552	0.00909092	Q	M	putative novel NRPS cluster	Secondary metabolites biosynthesis, transport and catabolism (COG Q)
ACSP50_3046	non-ribosomal peptide synthetase	991.17	1.97716	0.0154662	Q	M	putative novel NRPS cluster	Secondary metabolites biosynthesis, transport and catabolism (COG Q)
ACSP50_3047	protein mbtH	920.868	1.84639	0.022218	Q	M	putative novel NRPS cluster	Secondary metabolites biosynthesis, transport and catabolism (COG Q)
ACSP50_3092	uncharacterized protein	1034.21	-1.62467	0.039617	S			Function unknown (COG S)
ACSP50_3097	monooxygenase	139.394	2.10738	0.0124815	R			General function prediction only (COG R)
ACSP50_3140	sugar ABC transporter ATP-binding protein	288.158	-1.96821	0.0171213	R		transport	General function prediction only (COG R)
ACSP50_3177	endoglucanase	311.284	-2.50659	0.00332643	G, R	M		Carbohydrate transport and metabolism (COG G)
ACSP50_3178	putative glycosyl transferase	793.019	-2.00076	0.0146011	G, R	M		Carbohydrate transport and metabolism (COG G)
ACSP50_3227	hypothetical protein	281.309	-2.44036	0.00413134	S			Function unknown (COG S)
ACSP50_3228	uncharacterized protein	347.655	-1.75955	0.0296742	S			Function unknown (COG S)
ACSP50_3296	putative trypsin-like serine protease	105.138	-1.7106	0.0391881	T	M		Amino acid transport and metabolism (COG E)
ACSP50_3545 ppiB	putative peptidyl-prolyl cis-trans isomerase	519.7	-1.78741	0.0267624	E	M		Amino acid transport and metabolism (COG E)
ACSP50_3608 acbB	dTDP-4-keto-6-deoxy-glucose dehydratase	1540.18	-1.64938	0.036787	Q	M	acb gene cluster	Secondary metabolites biosynthesis, transport and catabolism (COG Q)
ACSP50_3763	MerR-family transcriptional regulator	6893.19	2.46497	0.00347365	K	I	transcriptional regulator	Transcription (COG K)
ACSP50_3764	hypothetical protein	4661	2.45808	0.00355923	S			Function unknown (COG S)
ACSP50_3810	membrane protein	371.492	-2.28435	0.00661645	S, M			Function unknown (COG S)
ACSP50_3816	hypothetical protein	75.2556	1.63888	0.0497584	S			Function unknown (COG S)
ACSP50_3836	FAD-dependent oxidoreductase	1711.62	2.20438	0.00789654	R			General function prediction only (COG R)
ACSP50_3837	glycerol kinase	1239.26	1.95969	0.0161266	G	M		Carbohydrate transport and metabolism (COG G)
ACSP50_3852	hypothetical protein	2023.21	-1.89747	0.01894	S			Function unknown (COG S)
ACSP50_3853 tynA	Cu2+-containing amine oxidase	15663.5	-1.77569	0.0258868	R			General function prediction only (COG R)
ACSP50_3860	FAD-dependent oxidoreductase	213.491	1.63552	0.0429329	R			General function prediction only (COG R)
ACSP50_3869	hypothetical protein	318.382	-2.03537	0.0140288	S			Function unknown (COG S)
ACSP50_3871	hypothetical protein	49.8268	-1.66316	0.049853	S			Function unknown (COG S)
ACSP50_3886	thioesterase	415.462	-2.3731	0.00497901	R			General function prediction only (COG R)
ACSP50_3888	hypothetical protein	7420.81	-2.53739	0.00275317	S			Function unknown (COG S)
ACSP50_4010	hypothetical protein	225.693	-1.984	0.0168017	S			Function unknown (COG S)
ACSP50_4012	permease	179.051	-1.66559	0.0406634	R		transport	General function prediction only (COG R)
ACSP50_4030	cellulose synthase	797.85	-1.90345	0.0191356	M	S		Cell wall/membrane/envelope biogenesis (COG M)
ACSP50_4031	uncharacterized protein	226.686	-1.65794	0.0402882	S			Function unknown (COG S)
ACSP50_4032	endo-1;3(4)-beta-glucanase	406.399	-1.58566	0.045847	G, R	M		Carbohydrate transport and metabolism (COG G)
ACSP50_4135	hypothetical protein	7535.69	-2.52019	0.00290935	S			Function unknown (COG S)
ACSP50_4142	hypothetical protein	573.961	1.54559	0.0495828	S			Function unknown (COG S)
ACSP50_4191	oxidoreductase	60.5297	-2.14992	0.0117165	R			General function prediction only (COG R)
ACSP50_4192	hypothetical protein	106.312	-2.25409	0.00821537	S			Function unknown (COG S)
ACSP50_4213 mep	metallopeptidase	251.632	-1.74703	0.0316264	E, R	M		Amino acid transport and metabolism (COG E)
ACSP50_4252 ldh	Leucine dehydrogenase	94.2227	1.97053	0.019633	E	M		Amino acid transport and metabolism (COG E)
ACSP50_4307	oxidoreductase	421.103	2.17543	0.0091164	R			General function prediction only (COG R)
ACSP50_4317	XRE family transcriptional regulator	1155.39	1.87756	0.0202606	K	I	transcriptional regulator	Transcription (COG K)
ACSP50_4543	transcriptional regulator	685.597	1.82357	0.0239333	K	I	transcriptional regulator	Transcription (COG K)
ACSP50_4545	multi-sensor signal transduction histidine kinase	177.239	-1.80698	0.0281403	T	S		Signal transduction mechanisms (COG T)
ACSP50_4567	PPOX class F420-dependent enzyme	49.8268	-1.66316	0.049853	R			General function prediction only (COG R)
ACSP50_4604	epimerase	556.841	1.96907	0.0162382	R			General function prediction only (COG R)
ACSP50_4618	glycogen debranching enzyme	303.832	-2.33114	0.0058117	G	M	glycogen metabolism	Carbohydrate transport and metabolism (COG G)
ACSP50_4628	ferredoxin	124.327	-1.84259	0.0268971	Q	M		Energy production and conversion (COG C)
ACSP50_4629	cytochrome P450	764.955	-1.85074	0.0221286	Q	M		Energy production and conversion (COG C)
ACSP50_4670	hypothetical protein	533.47	-2.29033	0.00634713	S			Function unknown (COG S)
ACSP50_4671	alpha-N-arabinofuranosidase	285.586	-1.7507	0.0309209	G	M		Carbohydrate transport and metabolism (COG G)
ACSP50_4680	methionine ABC transporter ATP-binding protein	328.965	2.17554	0.00928528	E	M	transport	Amino acid transport and metabolism (COG E)
ACSP50_4681	methionine ABC transporter ATP-binding protein	885.913	2.02984	0.0133836	E	M	transport	Amino acid transport and metabolism (COG E)
ACSP50_4682	metal ABC transporter substrate-binding protein	3576.78	2.24295	0.0069588	P	M	transport	Inorganic ion transport and metabolism (COG P)
ACSP50_4782	multi-sensor signal transduction histidine kinase	1800.67	-2.54432	0.00273042	T	S		Signal transduction mechanisms (COG T)
ACSP50_4808	secreted protein of unknown function	1050.56	-2.26915	0.00657843	S			Function unknown (COG S)
ACSP50_4809	hypothetical protein	85.8072	-2.04434	0.0160596	S			Function unknown (COG S)
ACSP50_4825	sensory transducer protein	164.253	-2.22929	0.00846809	T	S		Signal transduction mechanisms (COG T)
ACSP50_4826	hypothetical protein	58.8591	-1.88872	0.0264449	S			Function unknown (COG S)
ACSP50_4839	hypothetical protein	67.7258	-2.19021	0.0102428	S			Function unknown (COG S)
ACSP50_4842	TetR family transcriptional regulator	183.707	-1.93906	0.0195311	K	I	transcriptional regulator	Transcription (COG K)
ACSP50_4857	carboxypeptidase	460.616	-2.30056	0.00620364	R			General function prediction only (COG R)
ACSP50_4867	galactose mutarotase	1151.31	-1.62729	0.0392225	G	M		Carbohydrate transport and metabolism (COG G)
ACSP50_4886	LysR-family transcriptional regulator	231.838	1.59293	0.0473607	K	I	transcriptional regulator	Transcription (COG K)
ACSP50_4906	carbon monoxide dehydrogenase	238.083	-2.04873	0.0138922	R			General function prediction only (COG R)
ACSP50_4917	flavin reductase	86.5715	2.04756	0.0158767	C	M	reduction equivalents	Energy production and conversion (COG C)
ACSP50_4951	hypothetical protein	30.8274	-1.75167	0.0400334	S			Function unknown (COG S)
ACSP50_5024 cgt	small carbohydrate-binding protein	94907.4	-2.6098	0.00218399	S		cgt	Function unknown (COG S)
ACSP50_5039	peptidyl-prolyl cis-trans isomerase	3364.18	-1.59269	0.041989	O	S	folding	Post-translational modification, protein turnover, and chaperones (COG O)
ACSP50_5044	exopolyphosphatase	2122.83	-1.90326	0.0186258	R			General function prediction only (COG R)
ACSP50_5068	acyltransferase	273.932	-1.88492	0.0216684	R			General function prediction only (COG R)
ACSP50_5076	permease	387.821	-1.68917	0.0353391	R		transport	General function prediction only (COG R)
ACSP50_5077	peptide ABC transporter ATP-binding protein	148.165	-1.79792	0.0295491	R		transport	General function prediction only (COG R)
ACSP50_5086 capD	polysaccharide biosynthesis protein CapD	308.778	-2.43422	0.00418402	G, R	M		Carbohydrate transport and metabolism (COG G)
ACSP50_5087	N-acetylglucosaminyltransferase	83.243	-2.17472	0.0108113	G, M	M		Carbohydrate transport and metabolism (COG G)
ACSP50_5090	isocitrate lyase	23858.1	1.53806	0.0477485	C	M	glyoxylate and dicarboxylate metabolism	Energy production and conversion (COG C)
ACSP50_5091	malate synthase A	11409.8	1.5417	0.047391	C	M		Energy production and conversion (COG C)
ACSP50_5092	hypothetical protein	276.472	1.58222	0.0477685	S			Function unknown (COG S)
ACSP50_5102	hypothetical protein	61.2578	-1.91541	0.0243906	S			Function unknown (COG S)
ACSP50_5148	TetR family transcriptional regulator	231.689	1.69515	0.0365101	K	I	transcriptional regulator	Transcription (COG K)
ACSP50_5190	uncharacterized protein	2140.25	-1.66693	0.0349389	S			Function unknown (COG S)
ACSP50_5191	ArsR-family transcriptional regulator	1748.82	-1.76176	0.0273657	K	I	transcriptional regulator	Transcription (COG K)
ACSP50_5243	diguanylate cyclase	115.336	-1.70882	0.0387897	T	S	second messenger	Signal transduction mechanisms (COG T)
ACSP50_5249	uncharacterized protein	517.985	-2.54193	0.00287239	S			Function unknown (COG S)
ACSP50_5258	RNA polymerase sigma factor	606.217	-2.22435	0.00770507	J	I	translation	Translation, ribosomal structure and biogenesis (COG J)
ACSP50_5277	uncharacterized protein	127.958	-1.98926	0.0178114	S			Function unknown (COG S)
ACSP50_5289	hypothetical protein	205.443	1.69075	0.0374466	S			Function unknown (COG S)
ACSP50_5321	alanine dehydrogenase	2684.45	1.78253	0.0257106	E	M	taurine and hypotaurine metabolism, eductive carboxylate cycle (CO2 fixation).	Amino acid transport and metabolism (COG E)
ACSP50_5346	uncharacterized protein	122.574	-1.73446	0.0359419	S			Function unknown (COG S)
ACSP50_5383	transcription elongation factor Spt5	3959.52	2.07491	0.0114057	K	I	transcriptional regulator	Transcription (COG K)
ACSP50_5418	hypothetical protein	158.477	1.62447	0.0458693	S			Function unknown (COG S)
ACSP50_5437	phosphoesterase PA-phosphatase	146.591	1.82575	0.0274521	I	M		Lipid transport and metabolism (COG I)
ACSP50_5455 add	adenosine deaminase	232.095	-1.94524	0.0186691	F	M		Nucleotide transport and metabolism (COG F)
ACSP50_5473	protein tyrosine kinase	73.1685	-2.11009	0.0133877	T	S		Signal transduction mechanisms (COG T)
ACSP50_5505	glycosyl transferase	129.86	-2.30988	0.00673904	G, R	M		Carbohydrate transport and metabolism (COG G)
ACSP50_5506	galactose oxidase	242.012	-2.37777	0.00511235	G	M		Carbohydrate transport and metabolism (COG G)
ACSP50_5510	endoglucanase	202.698	-2.45211	0.00409418	G, R	M		Carbohydrate transport and metabolism (COG G)
ACSP50_5514	arabinofuranosidase	613.654	-2.05527	0.0126573	G	M		Carbohydrate transport and metabolism (COG G)
ACSP50_5541	exonuclease	3024.35	-1.69145	0.032631	F	M	cleavage of nucleic acids	Nucleotide transport and metabolism (COG F)
ACSP50_5598	uncharacterized protein	344.631	1.85799	0.0228166	S			Function unknown (COG S)
ACSP50_5787 wapA_6	Cell wall-associated polypeptide CWBP200	1070.1	-1.82679	0.023309	M	S	cell-wall	Cell wall/membrane/envelope biogenesis (COG M)
ACSP50_5788	putative iron-dependent peroxidase	71.8948	-1.93226	0.0227787	R			General function prediction only (COG R)
ACSP50_5790	hydrolase	573.927	-1.79951	0.0257619	R			General function prediction only (COG R)
ACSP50_5792	hypothetical protein	644.019	-1.71436	0.0320596	S			Function unknown (COG S)
ACSP50_5793	hypothetical protein	262.236	-2.05467	0.0135198	S			Function unknown (COG S)
ACSP50_5829	HNH endonuclease	1652.61	-1.54071	0.0483743	F	M		Nucleotide transport and metabolism (COG F)
ACSP50_5869	hypothetical protein	133.732	-1.73702	0.0352298	S			Function unknown (COG S)
ACSP50_5872	hypothetical protein	532.521	-1.69254	0.0342852	S			Function unknown (COG S)
ACSP50_5873	hypothetical protein	509.584	-1.77737	0.0275194	S			Function unknown (COG S)
ACSP50_5880	hypothetical protein	2618.33	-2.4159	0.00409307	S			Function unknown (COG S)
ACSP50_5896	putative acetyltransferase	694.625	-1.55716	0.0477209	R			General function prediction only (COG R)
ACSP50_5958	hypothetical protein	37.7933	1.7216	0.0437581	S			Function unknown (COG S)
ACSP50_5987	hypothetical protein	1276.36	-2.59014	0.00239711	S			Function unknown (COG S)
ACSP50_5988 pcp	Pseudomonalisin precursor	792.81	-2.29698	0.00610247	S			Function unknown (COG S)
ACSP50_5989	uncharacterized protein	592.976	-1.90695	0.019228	S			Function unknown (COG S)
ACSP50_5990	Sporulation-delaying protein sdpB	378.723	-1.57725	0.0470754	D	S	sporulation	Cell cycle control, cell division, chromosome partitioning (COG D)
ACSP50_6083	hypothetical protein	5336.54	1.56637	0.0446972	S			Function unknown (COG S)
ACSP50_6084	acetyltransferase	449.004	-1.93319	0.0181969	R			General function prediction only (COG R)
ACSP50_6093	glycosyl transferase	307.657	2.29523	0.00648908	G, R	M		Carbohydrate transport and metabolism (COG G)
ACSP50_6094	hypothetical protein	140.809	2.31608	0.00655081	S			Function unknown (COG S)
ACSP50_6096	hypothetical protein fragment	177.361	1.76812	0.0311765	S			Function unknown (COG S)
ACSP50_6112	tripeptidyl aminopeptidase	145.932	-1.70493	0.0378017	S	M		Amino acid transport and metabolism (COG E)
ACSP50_6119 nrps2A	pyochelin synthetase F-like NRPS	7480.6	-2.51719	0.00293765	Q	M	c_ACPL_4 (pch gene cluster)	Secondary metabolites biosynthesis, transport and catabolism (COG Q)
ACSP50_6120 pchK	enantio-pyochelin biosynthesis protein; reductase/ epimerase	276.967	-2.28993	0.00665911	Q	M	c_ACPL_4 (pch gene cluster)	Secondary metabolites biosynthesis, transport and catabolism (COG Q)
ACSP50_6121	transcriptional regulator; TetR family	757.487	-1.59232	0.0435106	K	I	cACPL_4 (pch gene cluster), transcriptional regulator	Transcription (COG K)
ACSP50_6122 cpm	cytochrome P450 monooxygenase	3677.79	-2.55411	0.00262155	C	M	cACPL_4 (pch gene cluster)	Energy production and conversion (COG C)
ACSP50_6123 ephA	epoxide hydrolase	112.821	-2.31539	0.00663873	Q	M	cACPL_4 (pch gene cluster)	Secondary metabolites biosynthesis, transport and catabolism (COG Q)
ACSP50_6124	monooxygenase	129.132	-2.33325	0.0062234	Q	M	cACPL_4 (pch gene cluster)	Secondary metabolites biosynthesis, transport and catabolism (COG Q)
ACSP50_6125	flavoprotein oxidoreductase protein	160.795	-2.34997	0.00584583	Q	M	cACPL_4 (pch gene cluster)	Secondary metabolites biosynthesis, transport and catabolism (COG Q)
ACSP50_6127 pks3A	polyketide synthase	467.803	-2.54204	0.00291181	Q	M	cACPL_4 (pch gene cluster)	Secondary metabolites biosynthesis, transport and catabolism (COG Q)
ACSP50_6128 pks3B	polyketide synthase	2682.75	-2.52429	0.00311536	Q	M	cACPL_4 (pch gene cluster)	Secondary metabolites biosynthesis, transport and catabolism (COG Q)
ACSP50_6129 pks3C	polyketide synthase	3555.7	-2.44684	0.0041176	Q	M	cACPL_4 (pch gene cluster)	Secondary metabolites biosynthesis, transport and catabolism (COG Q)
ACSP50_6133	radical SAM domain-containing protein	5484.09	-2.6096	0.00223664	Q	M	cACPL_4 (pch gene cluster)	Secondary metabolites biosynthesis, transport and catabolism (COG Q)
ACSP50_6134	transcriptional regulator; AfsR family	669.717	-2.05643	0.012559	K	I	cACPL_4 (pch gene cluster), transcriptional regulator	Transcription (COG K)
ACSP50_6135	salicylate synthetase	1090.16	-2.1417	0.00961926	Q	M	cACPL_4 (pch gene cluster)	Secondary metabolites biosynthesis, transport and catabolism (COG Q)
ACSP50_6136 nrps2B	AMP-binding NRPS ligase	855.467	-2.04308	0.0129074	Q	M	cACPL_4 (pch gene cluster)	Secondary metabolites biosynthesis, transport and catabolism (COG Q)
ACSP50_6137 pchC	pyochelin biosynthetic protein; NRPS thioesterase	585.646	-2.12249	0.0104445	Q	M	cACPL_4 (pch gene cluster)	Secondary metabolites biosynthesis, transport and catabolism (COG Q)
ACSP50_6138 nrps2C	pyochelin synthetase E-like NRPS	7596.01	-2.03481	0.0127344	Q	M	cACPL_4 (pch gene cluster)	Secondary metabolites biosynthesis, transport and catabolism (COG Q)
ACSP50_6139	ABC-type multidrug transporter; ATPase and permease component	11005.5	-2.15516	0.00897728	Q	M	cACPL_4 (pch gene cluster), Transport,	Secondary metabolites biosynthesis, transport and catabolism (COG Q)
ACSP50_6140	ABC-type multidrug transporter; ATPase and permease component	4361.95	-2.11033	0.0102856	Q	M	cACPL_4 (pch gene cluster), Transport	Secondary metabolites biosynthesis, transport and catabolism (COG Q)
ACSP50_6141	MFS drug resistance transporter; EmrB/QacA subfamily	6433.43	-2.38802	0.00443345	Q	M	cACPL_4 (pch gene cluster), Transport	Secondary metabolites biosynthesis, transport and catabolism (COG Q)
ACSP50_6142	TetR family transcriptional regulator	1181.08	-2.36334	0.00490228	K	I	cACPL_4 (pch gene cluster), transcriptional regulator	Transcription (COG K)
ACSP50_6143	uncharacterized protein	1058.65	-1.95719	0.0163171	S			Function unknown (COG S)
ACSP50_6184	hypothetical protein	811.022	-2.56194	0.002705	S			Function unknown (COG S)
ACSP50_6185	signaling protein	61.2164	-1.96306	0.021236	T	S		Signal transduction mechanisms (COG T)
ACSP50_6275	hypothetical protein	46.1376	-2.03442	0.0170138	S			Function unknown (COG S)
ACSP50_6376 phoD	Alkaline phosphatase D precursor	435.794	-2.24741	0.00732626	P	M		Inorganic ion transport and metabolism (COG P)
ACSP50_6404	hypothetical protein	543.182	-1.75996	0.0287052	S			Function unknown (COG S)
ACSP50_6405	hypothetical protein	545.193	-1.5636	0.0475452	S			Function unknown (COG S)
ACSP50_6580	magnesium/manganese-dependent protein phosphatase with GAF domain	1104.1	-2.18697	0.00841115	R		transport	General function prediction only (COG R)
ACSP50_6612	amylo-alpha-1;6-glucosidase	434.463	-1.84963	0.0229272	G, R	M		Carbohydrate transport and metabolism (COG G)
ACSP50_6613	glycosyl transferase family 1	178.662	-2.03072	0.0151256	G, R	M		Carbohydrate transport and metabolism (COG G)
ACSP50_6689	hypothetical protein	2081.92	-2.56679	0.00253558	S			Function unknown (COG S)
ACSP50_6695	hypothetical protein	204.229	-1.86694	0.0235067	S			Function unknown (COG S)
ACSP50_6699	DNA hydrolase	1060.2	1.92834	0.0176745	F	M	cleavage of nucleic acids	Nucleotide transport and metabolism (COG F)
ACSP50_6700	hypothetical protein	1663.67	2.10956	0.0104476	S			Function unknown (COG S)
ACSP50_6701	uncharacterized protein	961.904	1.94964	0.0167163	S			Function unknown (COG S)
ACSP50_6702	adenylosuccinate synthetase	679.345	2.10508	0.0109029	F	M	purine biosynthesis	Nucleotide transport and metabolism (COG F)
ACSP50_6710	peptidase S8 and S53 subtilisin kexin sedolisin	295.098	-1.79854	0.0271521	E, R	M		Amino acid transport and metabolism (COG E)
ACSP50_6748	hypothetical protein	850.509	1.86851	0.0209909	S			Function unknown (COG S)
ACSP50_6749	hypothetical protein	725.087	2.01616	0.0140315	S			Function unknown (COG S)
ACSP50_6787	uncharacterized protein	2193.9	1.94459	0.0166056	S			Function unknown (COG S)
ACSP50_6789	two-component system response regulator	286.828	1.71904	0.0335605	K	I	transcriptional regulator	Transcription (COG K)
ACSP50_6830	alpha-glucosidase	140.2	-1.90739	0.0221221	G, R	M		Carbohydrate transport and metabolism (COG G)
ACSP50_6857	uncharacterized protein	1055.71	-1.99721	0.0145902	S			Function unknown (COG S)
ACSP50_6926	uncharacterized protein	176.312	-2.42798	0.00447093	S			Function unknown (COG S)
ACSP50_6927	peptidase C14	754.042	-2.38485	0.004652	E, R	M		Amino acid transport and metabolism (COG E)
ACSP50_6931	sugar-binding protein	646.653	1.5784	0.0453876	R			General function prediction only (COG R)
ACSP50_6933	fibronectin type III domain-containing protein	562.828	1.56331	0.0474841	R			General function prediction only (COG R)
ACSP50_7004	transporter	384.785	-1.89941	0.0202003	R		transport	General function prediction only (COG R)
ACSP50_7026	uncharacterized protein	11750.8	-2.47711	0.00369544	S			Function unknown (COG S)
ACSP50_7027	putative type-I polyketide synthase	809.274	-1.61345	0.0411316	Q	M	putative novel pks cluster	Secondary metabolites biosynthesis, transport and catabolism (COG Q)
ACSP50_7028	membrane protein	291.765	-1.9088	0.0201638	S, M			Function unknown (COG S)
ACSP50_7044	amino acid-binding protein	1438.46	1.62781	0.0389343	R			General function prediction only (COG R)
ACSP50_7052	lipoprotein	361.882	-1.82692	0.0247126	S			Function unknown (COG S)
ACSP50_7053	hypothetical protein	589.18	-1.59666	0.0435605	S			Function unknown (COG S)
ACSP50_7074	hypothetical protein	219.778	-2.40379	0.00474279	S			Function unknown (COG S)
ACSP50_7158	threonine dehydratase	79.0081	-2.07248	0.014912	E	M		Amino acid transport and metabolism (COG E)
ACSP50_7176	serine/threonine protein kinase	236.612	-1.59785	0.0466957	T	S		Signal transduction mechanisms (COG T)
ACSP50_7240	XRE family transcriptional regulator	232.541	1.79331	0.0282185	K	I	transcriptional regulator	Transcription (COG K)
ACSP50_7242	ABC transporter permease	2207.72	1.66009	0.03554	R		transport	General function prediction only (COG R)
ACSP50_7243	spermidine/putrescine import ATP-binding protein PotA	2017.66	1.68199	0.0336362	R		transport	General function prediction only (COG R)
ACSP50_7394	diguanylate cyclase	383.71	-1.64183	0.0399406	T	S	second messenger	Signal transduction mechanisms (COG T)
ACSP50_7439	cell division protein FtsK	603.801	-2.30018	0.00611729	D	S	cell division	Cell cycle control, cell division, chromosome partitioning (COG D)
ACSP50_7440	hypothetical protein	181.292	-2.15632	0.0104481	S			Function unknown (COG S)
ACSP50_7471	2'-5' RNA ligase	3567.65	-1.80388	0.0242138	J	I	tRNA metabolism	Translation, ribosomal structure and biogenesis (COG J)
ACSP50_7504	lysozyme	71.8948	-1.93226	0.0227787	D	S		Cell cycle control, cell division, chromosome partitioning (COG D)
ACSP50_7599	Vegetative incompatibility protein HET-E-1	248.588	-1.78557	0.0286082	D	S	sporulation	Cell cycle control, cell division, chromosome partitioning (COG D)
ACSP50_7625	Rrf2 family transcriptional regulator	568.916	1.55523	0.0484261	K	I	transcriptional regulator	Transcription (COG K)
ACSP50_7685	hypothetical protein	361.144	-2.21751	0.00813013	S			Function unknown (COG S)
ACSP50_7812	histidine kinase	298.663	-1.75662	0.030313	E	M		Amino acid transport and metabolism (COG E)
ACSP50_7877	RNA polymerase subunit sigma-24	212.127	-2.3505	0.00580278	J	I	translation	Translation, ribosomal structure and biogenesis (COG J)
ACSP50_7924	flagellar biosynthesis protein FlhA	140.134	-1.69095	0.0394263	N	S	motility	Cell motility (COG N)
ACSP50_7947	hypothetical protein	63.6151	-1.987	0.0197107	S			Function unknown (COG S)
ACSP50_8176	EmrB/QacA family drug resistance transporter	3474.78	1.75755	0.0273878	R		transport	General function prediction only (COG R)
ACSP50_8189	hypothetical protein	188.174	-2.10074	0.0122668	S			Function unknown (COG S)
ACSP50_8212	hypothetical protein	183.575	-1.6092	0.0467704	S			Function unknown (COG S)
ACSP50_8228	chitinase	433.917	2.35747	0.00521358	G	M	degradation of chitin	Carbohydrate transport and metabolism (COG G)
ACSP50_8229	cellulose synthase	298.723	1.97954	0.016521	M	S		Cell wall/membrane/envelope biogenesis (COG M)
ACSP50_8271	hypothetical protein	543.363	-2.01132	0.0144448	S			Function unknown (COG S)
ACSP50_8303	hypothetical protein	233.865	-1.84042	0.0248615	S			Function unknown (COG S)
